# Supplementary material for: Developmental Ethanol Exposure Leads to Dysregulation of Lipid Metabolism and Oxidative Stress in Drosophila
Source: G3 (Bethesda). 2014 Nov 11;5(1):49–59. doi: 10.1534/g3.114.015040 (PMC4291469; doi:10.1534/g3.114.015040)
Supplement: Supporting Information [file supp_g3.114.015040_FileS1.xlsx]

## Sheet: peroxide
Days After Egg-Laying	0% EtOH, 0 mM H2O2						0% EtOH, 7.4 mM H2O2						3% EtOH, 0 mM H2O2						3% EtOH, 7.4 mM H2O2
	Vial 1	Vial 2	Vial 3	Vial 4	Vial 5	Vial 6	Vial 7	Vial 8	Vial 9	Vial 10	Vial 11	Vial 12	Vial 13	Vial 14	Vial 15	Vial 16	Vial 17	Vial 18	Vial 19	Vial 20	Vial 21	Vial 22	Vial 23	Vial 24
10	0	0	0	0	0	0	0	0	0	0	0	0	0	0	0	0	0	0	0	0	0	0	0	0
11	18	14	19	27	14	15	0	0	0	0	4	1	9	5	3	8	5	5	0	0	0	0	0	0
12	45	43	44	29	45	38	32	41	33	30	28	30	36	36	36	20	24	11	3	5	2	1	0	0
13	10	18	13	13	16	19	20	22	22	24	17	17	12	20	17	19	17	15	27	22	16	13	4	11
14	2	6	2	5	2	5	10	5	15	12	14	11	4	5	7	5	5	9	13	11	15	14	12	22
15	0	1	3	0	0	0	7	6	3	0	0	0	0	1	5	0	0	0	10	16	12	0	0	0
16	0	0	0	0	0	0	0	0	0	12	15	10	0	0	0	2	4	6	0	0	0	11	21	13
17	2	0	3	0	0	0	6	1	4	0	0	0	2	0	5	2	3	0	12	18	7	11	7	5
18	0	0	0	0	0	0	2	0	2	0	2	1	0	2	1	0	0	0	2	1	1	6	5	9
19	0	0	0	0	0	0	1	1	0	0	1	0	1	0	0	1	0	0	2	1	2	3	3	1
20	0	0	0	0	0	0	1	0	0	0	0	0	0	0	0	0	0	0	2	1	3	0	0	0
21	0	0	0	0	0	0	0	0	0	0	0	0	0	0	0	0	0	0	0	0	0	0	0	0
total	77	82	84	74	77	77	79	76	79	78	81	70	64	69	74	57	58	46	71	75	58	59	52	61
							0% EtOH, 0 mM H2O2						0% EtOH, 7.4 mM H2O2						0% EtOH, 8.8 mM H2O2				0% EtOH, 10.3 mM H2O2				0% EtOH, 11.8 mM H2O2
						11	23.3766	17.0732	22.619	36.4865	18.1818	19.4805	0	0	0	0	4.93827	1.42857	9.72222	3.33333	3.07692	2.89855	0	0	0	0	0	0	0	0
						12	81.8182	69.5122	75	75.6757	76.6234	68.8312	40.5063	53.9474	41.7722	38.4615	39.5062	44.2857	65.2778	66.6667	52.3077	71.0145	19.1176	5.88235	5.19481	1.78571	10.8696	0	0	1.5873
						13	94.8052	91.4634	90.4762	93.2432	97.4026	93.5065	65.8228	82.8947	69.6203	69.2308	60.4938	68.5714	83.3333	83.3333	80	97.1014	54.4118	31.3725	51.9481	41.0714	54.3478	43.3333	32.6087	28.5714
						14	97.4026	98.7805	92.8571	100	100	100	78.481	89.4737	88.6076	84.6154	77.7778	84.2857	94.4444	93.3333	87.6923	100	85.2941	68.6275	74.026	73.2143	82.6087	70	65.2174	61.9048
						15	97.4026	100	96.4286	100	100	100	87.3418	97.3684	92.4051	84.6154	77.7778	84.2857	95.8333	95	92.3077	100	92.6471	82.3529	90.9091	92.8571	91.3043	80	86.9565	90.4762
						16	97.4026	100	96.4286	100	100	100	87.3418	97.3684	92.4051	100	96.2963	98.5714	98.6111	96.6667	93.8462	100	97.0588	92.1569	90.9091	92.8571	95.6522	93.3333	86.9565	90.4762
						17	100	100	100	100	100	100	94.9367	98.6842	97.4684	100	96.2963	98.5714	98.6111	98.3333	100	100	97.0588	92.1569	98.7013	100	95.6522	93.3333	95.6522	96.8254
						18	100	100	100	100	100	100	97.4684	98.6842	100	100	98.7654	100	100	100	100	100	98.5294	98.0392	100	100	97.8261	100	95.6522	100
						19	100	100	100	100	100	100	98.7342	100	100	100	100	100	100	100	100	100	100	100	100	100	100	100	100	100
						20	100	100	100	100	100	100	100	100	100	100	100	100	100	100	100	100	100	100	100	100	100	100	100	100
						21	100	100	100	100	100	100	100	100	100	100	100	100	100	100	100	100	100	100	100	100	100	100	100	100
							0% EtOH, 0 mM H2O2	0% EtOH, 7.4 mM H2O2	0% EtOH, 8.8 mM H2O2	0% EtOH, 10.3 mM H2O2	0% EtOH, 11.8 mM H2O2			0% EtOH, 0 mM H2O2	0% EtOH, 7.4 mM H2O2	0% EtOH, 8.8 mM H2O2	0% EtOH, 10.3 mM H2O2	0% EtOH, 11.8 mM H2O2
						11	22.8696	1.06114	4.75776	0	0			3.14626	0.877652	1.65723	0	0
						12	74.5768	43.0799	63.8167	7.99513	3.11422			2.13745	2.51855	4.02619	3.81415	2.61205
						13	93.4829	69.439	85.942	44.7009	39.7153			1.08905	3.28138	3.80187	5.3044	5.78713
						14	98.1734	83.8735	93.8675	75.2905	69.9327			1.23949	2.17428	2.52254	3.53999	4.54026
						15	98.9719	87.299	95.7853	89.6916	87.1843			0.717829	3.02962	1.59365	2.48485	2.57354
						16	98.9719	95.3305	97.281	93.2455	91.6046			0.717829	2.07325	1.33347	1.33342	1.87637
						17	100	97.6595	99.2361	96.9792	95.3658			0	0.807884	0.444661	1.71639	0.731742
						18	100	99.153	100	99.1422	98.3696			0	0.45814	0	0.505283	1.04068
						19	100	99.789	100	100	100			0	0.228659	0	0	0
						20	100	100	100	100	100			0	0	0	0	0
						21	100	100	100	100	100			0	0	0	0	0
Days After Egg-Laying	0% EtOH, 0 mM H2O2				0% EtOH, 8.8 mM H2O2				3% EtOH, 0 mM H2O2				3% EtOH, 8.8 mM H2O2
	Vial 1	Vial 2	Vial 3	Vial 4	Vial 5	Vial 6	Vial 7	Vial 8	Vial 9	Vial 10	Vial 11	Vial 12	Vial 13	Vial 14	Vial 15	Vial 16s				3% EtOH, 8.8 mM H2O2				3% EtOH, 0 mM H2O2
10	0	0	0	0	0	0	0	0	0	0	0	0	0	0	0	0				0	0	0	0	71.4286	60.274	52.6316	50.7463
11	49	35	31	40	7	2	2	2	55	44	40	34	0	0	0	0				34.375	16.8831	18.0556	20	98.7013	90.411	90.7895	97.0149
12	29	31	33	39	40	38	32	47	21	22	29	31	22	13	13	12				79.6875	71.4286	58.3333	75	100	98.6301	98.6842	100
13	3	4	13	7	13	10	18	18	1	6	6	2	29	42	29	33				87.5	80.5195	87.5	88.3333	100	100	100	100
14	0	0	0	0	8	6	5	2	0	1	1	0	5	7	21	8				92.1875	92.2078	97.2222	91.6667	100	100	100	100
15	0	0	0	0	1	1	3	0	0	0	0	0	3	9	7	2				95.3125	100	98.6111	96.6667	100	100	100	100
16	0	0	0	0	2	1	1	0	0	0	0	0	2	6	1	3				100	100	98.6111	100	100	100	100	100
17	0	0	0	0	0	1	4	0	0	0	0	0	3	0	0	2				100	100	100	100	100	100	100	100
18	0	0	0	0	1	1	0	0	0	0	0	0	0	0	1	0				100	100	100	100	100	100	100	100
19	0	0	0	0	0	0	0	0	0	0	0	0	0	0	0	0				100	100	100	100	100	100	100	100
20	0	0	0	0	0	0	0	0	0	0	0	0	0	0	0	0				100	100	100	100	100	100	100	100
21	0	0	0	0	0	0	0	0	0	0	0	0	0	0	0	0
total	81	70	77	86	72	60	65	69	77	73	76	67	64	77	72	60				3% EtOH, 8.8 mM H2O2	3% EtOH, 0 mM H2O2
																				0	58.7701
																				22.3284	94.2292
																				71.1124	99.3286
																				85.9632	100
																				93.321	100
																				97.6476	100
																				99.6528	100
																				100	100
																				100	100
																				100	100
																				100	100
																				0	4.6954
																				4.06664	2.12467
																				4.58303	0.387798
																				1.82517	0
																				1.30641	0
																				1.0359	0
																				0.347222	0
																				0	0
																				0	0
																				0	0
																				0	0
						0
Days After Egg-Laying	0% EtOH, 0 mM H2O2				3% EtOH, 0 mM H2O2				0% EtOH, 10.3 mM H2O2				3% EtOH, 10.3 mM H2O2				0% EtOH, 11.8 mM H2O2				3% EtOH, 11.8 mM H2O2
	Vial 1	Vial 2	Vial 3	Vial 4	Vial 5	Vial 6	Vial 7	Vial 8	Vial 9	Vial 10	Vial 11	Vial 12	Vial 13	Vial 14	Vial 15	Vial 16	Vial 17	Vial 18	Vial 19	Vial 20	Vial 21	Vial 22	Vial 23	Vial 24
11	2	3	7	0	5	6	2	8	0	0	0	0	0	0	0	0	0	0	0	0	0	0	0	0
12	63	56	45	29	52	58	48	49	13	3	4	1	0	0	0	0	5	0	0	1	0	0	0	0
13	11	18	18	38	16	10	26	21	24	13	36	22	14	7	15	13	20	13	15	17	0	0	0	0
14	6	9	9	11	13	8	7	4	21	19	17	18	22	31	15	21	13	8	15	21	6	3	10	19
15	0	2	3	3	7	0	1	8	5	7	13	11	21	17	10	10	4	3	10	18	34	25	9	10
16	0	0	0	0	0	0	0	0	3	5	0	0	0	0	8	3	2	4	0	0	0	0	10	5
17	0	0	1	2	0	0	0	1	0	0	6	4	4	6	0	0	0	0	4	4	11	8	0	0
18	0	0	0	0	0	0	0	0	1	3	1	0	3	1	4	0	1	2	0	2	1	0	3	2
19	0	0	0	0	0	0	0	0	1	1	0	0	2	1	0	4	1	0	2	0	0	1	1	1
20	0	0	0	0	0	0	0	0	0	0	0	0	0	0	0	0	0	0	0	0	0	0	0	0
total	82	88	83	83	93	82	84	91	68	51	77	56	66	63	52	51	46	30	46	63	52	37	33	37
									0% EtOH, 0 mM H2O2				3% EtOH, 0 mM H2O2				0% EtOH, 11.8 mM H2O2				3% EtOH, 11.8 mM H2O2
								11	2.43902	3.40909	8.43373	0	5.37634	7.31707	2.38095	8.79121	0	0	0	0	0	0	0	0
								12	79.2683	67.0455	62.6506	34.9398	61.2903	78.0488	59.5238	62.6374	10.8696	0	0	1.5873	0	0	0	0
								13	92.6829	87.5	84.3373	80.7229	78.4946	90.2439	90.4762	85.7143	54.3478	43.3333	32.6087	28.5714	0	0	0	0
								14	100	97.7273	95.1807	93.9759	92.4731	100	98.8095	90.1099	82.6087	70	65.2174	61.9048	11.5385	8.10811	30.303	51.3514
								15	100	100	98.7952	97.5904	100	100	100	98.9011	91.3043	80	86.9565	90.4762	76.9231	75.6757	57.5758	78.3784
								16	100	100	98.7952	97.5904	100	100	100	98.9011	95.6522	93.3333	86.9565	90.4762	76.9231	75.6757	87.8788	91.8919
								17	100	100	100	100	100	100	100	100	95.6522	93.3333	95.6522	96.8254	98.0769	97.2973	87.8788	91.8919
								18	100	100	100	100	100	100	100	100	97.8261	100	95.6522	100	100	97.2973	96.9697	97.2973
								19	100	100	100	100	100	100	100	100	100	100	100	100	100	100	100	100
								20	100	100	100	100	100	100	100	100	100	100	100	100	100	100	100	100
								21	100	100	100	100	100	100	100	100	100	100	100	100	100	100	100	100
									0% EtOH, 0 mM H2O2	3% EtOH, 0 mM H2O2	0% EtOH, 11.8 mM H2O2	3% EtOH, 11.8 mM H2O2
								11	3.57046	5.96639	0	0
								12	60.976	65.3751	3.11422	0
								13	86.3108	86.2323	39.7153	0
								14	96.721	95.3481	69.9327	25.3252
								15	99.0964	99.7253	87.1843	72.1382
								16	99.0964	99.7253	91.6046	83.0924
								17	100	100	95.3658	93.7862
								18	100	100	98.3696	97.8911
								19	100	100	100	100
								20	100	100	100	100
								21	100	100	100	100

## Sheet: peroxide mean eclosion
	0% EtOH, 0 mM H2O2						0% EtOH, 7.4 mM H2O2						0% EtOH, 8.8 mM H2O2				0% EtOH, 10.3 mM H2O2				0% EtOH, 11.8 mM H2O2
11	23.3766	17.0732	22.619	36.4865	18.1818	19.4805	0	0	0	0	4.93827	1.42857	9.72222	3.33333	3.07692	2.89855	0	0	0	0	0	0	0	0
12	81.8182	69.5122	75	75.6757	76.6234	68.8312	40.5063	53.9474	41.7722	38.4615	39.5062	44.2857	65.2778	66.6667	52.3077	71.0145	19.1176	5.88235	5.19481	1.78571	10.8696	0	0	1.5873
13	94.8052	91.4634	90.4762	93.2432	97.4026	93.5065	65.8228	82.8947	69.6203	69.2308	60.4938	68.5714	83.3333	83.3333	80	97.1014	54.4118	31.3725	51.9481	41.0714	54.3478	43.3333	32.6087	28.5714
14	97.4026	98.7805	92.8571	100	100	100	78.481	89.4737	88.6076	84.6154	77.7778	84.2857	94.4444	93.3333	87.6923	100	85.2941	68.6275	74.026	73.2143	82.6087	70	65.2174	61.9048
15	97.4026	100	96.4286	100	100	100	87.3418	97.3684	92.4051	84.6154	77.7778	84.2857	95.8333	95	92.3077	100	92.6471	82.3529	90.9091	92.8571	91.3043	80	86.9565	90.4762
16	97.4026	100	96.4286	100	100	100	87.3418	97.3684	92.4051	100	96.2963	98.5714	98.6111	96.6667	93.8462	100	97.0588	92.1569	90.9091	92.8571	95.6522	93.3333	86.9565	90.4762
17	100	100	100	100	100	100	94.9367	98.6842	97.4684	100	96.2963	98.5714	98.6111	98.3333	100	100	97.0588	92.1569	98.7013	100	95.6522	93.3333	95.6522	96.8254
18	100	100	100	100	100	100	97.4684	98.6842	100	100	98.7654	100	100	100	100	100	98.5294	98.0392	100	100	97.8261	100	95.6522	100
19	100	100	100	100	100	100	98.7342	100	100	100	100	100	100	100	100	100	100	100	100	100	100	100	100	100
20	100	100	100	100	100	100	100	100	100	100	100	100	100	100	100	100	100	100	100	100	100	100	100	100
21	100	100	100	100	100	100	100	100	100	100	100	100	100	100	100	100	100	100	100	100	100	100	100	100
	0% EtOH, 0 mM H2O2				3% EtOH, 0 mM H2O2				0% EtOH, 7.4 mM H2O2				0% EtOH, 8.8 mM H2O2				3% EtOH, 8.8 mM H2O2				0% EtOH, 10.3 mM H2O2				0% EtOH, 11.8 mM H2O2				3% EtOH, 11.8 mM H2O2
	slope	intercept	50% eclosion		slope	intercept	50% eclosion		slope	intercept	50% eclosion		slope	intercept	50% eclosion		slope	intercept	50% eclosion		slope	intercept	50% eclosion		slope	intercept	50% eclosion		slope	intercept	50% eclosion
Vial 1	58.4416	-619.481	11.4556		55.914	-609.677	11.7981		25.3165	-263.291	12.375		55.5556	-601.389	11.725		45.3125	-509.375	12.3448		35.2941	-404.412	12.875		43.4783	-510.87	12.9		65.3846	-903.846	14.5882
Vial 2	52.439	-559.756	11.6279		70.7317	-770.732	11.6034		53.9474	-593.421	11.9268		63.3333	-693.333	11.7368		54.5455	-637.662	12.6071		37.2549	-452.941	13.5		26.6667	-303.333	13.25		67.5676	-937.838	14.62
Vial 3	52.381	-553.571	11.5227		57.1429	-626.19	11.8333		27.8481	-292.405	12.2955		49.2308	-538.462	11.9531		40.2778	-465.278	12.7931		46.7532	-555.844	12.9583		32.6087	-391.304	13.5333		27.2727	-351.515	14.7222
Vial 4	39.1892	-394.595	11.3448		53.8462	-583.516	11.7653		30.7692	-330.769	12.375		68.1159	-746.377	11.6915		55	-640	12.5455		32.1429	-376.786	13.2778		33.3333	-404.762	13.6429		51.3514	-667.568	13.9737
Vial 5	58.4416	-624.675	11.5444						20.9877	-212.346	12.5
Vial 6	49.3506	-523.377	11.6184						24.2857	-247.143	12.2353
mean			11.6689				11.75				12.2846				11.7766				12.5726				13.1528				13.3315				14.476
SEM			0.0848487				0.0507999				0.0774081				0.0596155				0.0923905				0.144671				0.16596				0.169872
Vial 1	63.6364	-697.561	11.7474
Vial 2	63.6364	-696.591	11.7321
Vial 3	54.2169	-587.952	11.7667
Vial 4	45.7831	-514.458	12.3289
mean			11.8938
SEM			0.145226
	0% EtOH, 0 mM H2O2				3% EtOH, 0 mM H2O2				0% EtOH, 11.8 mM H2O2				3% EtOH, 11.8 mM H2O2				3% EtOH, 8.8 mM H2O2
11	2.43902	3.40909	8.43373	0	5.37634	7.31707	2.38095	8.79121	0	0	0	0	0	0	0	0	0	0	0	0
12	79.2683	67.0455	62.6506	34.9398	61.2903	78.0488	59.5238	62.6374	10.8696	0	0	1.5873	0	0	0	0	34.375	16.8831	18.0556	20
13	92.6829	87.5	84.3373	80.7229	78.4946	90.2439	90.4762	85.7143	54.3478	43.3333	32.6087	28.5714	0	0	0	0	79.6875	71.4286	58.3333	75
14	100	97.7273	95.1807	93.9759	92.4731	100	98.8095	90.1099	82.6087	70	65.2174	61.9048	11.5385	8.10811	30.303	51.3514	87.5	80.5195	87.5	88.3333
15	100	100	98.7952	97.5904	100	100	100	98.9011	91.3043	80	86.9565	90.4762	76.9231	75.6757	57.5758	78.3784	92.1875	92.2078	97.2222	91.6667
16	100	100	98.7952	97.5904	100	100	100	98.9011	95.6522	93.3333	86.9565	90.4762	76.9231	75.6757	87.8788	91.8919	95.3125	100	98.6111	96.6667
17	100	100	100	100	100	100	100	100	95.6522	93.3333	95.6522	96.8254	98.0769	97.2973	87.8788	91.8919	100	100	98.6111	100
18	100	100	100	100	100	100	100	100	97.8261	100	95.6522	100	100	97.2973	96.9697	97.2973	100	100	100	100
19	100	100	100	100	100	100	100	100	100	100	100	100	100	100	100	100	100	100	100	100
20	100	100	100	100	100	100	100	100	100	100	100	100	100	100	100	100	100	100	100	100
21	100	100	100	100	100	100	100	100	100	100	100	100	100	100	100	100	100	100	100	100

## Sheet: PDK
Days After Egg-Laying	0% w;wtb				5% w;wtb				0% w;Pk61C[EP3091]				5% w;Pk61C[EP3091]				0% w;Pk61C[BG02759]				5% w;Pk61C[BG02759]
	1	2	3	4	13	14	15	16	5	6	7	8	17	18	19	20	9	10	11	12	21	22	23	24
11	10	4	5	6	0	0	0	0	3	3		0	0	0	0	0	0	0	0	0	0	0	0	0
12	59	25	71	57	3	3	3	0	22	30		41	0	0	0	0	6	6	4	0	0	0	0	0
13	1	35	10	23	23	16	42	24	25	14		14	0	0	0	0	0	0	0	0	0	0	0	0
14	1	22	1	13	4	41	16	35	12	23		0	20	10	18	8	1	0	5	1	9	6	2	0
15	0	11	0	0	4	25	4	3	1	16		1	29	23	33	41	0	0	0	0	0	10	0	0
16	0	0	0	0	0	4	0	3	0	1		0	6	19	9	12	0	0	0	0	0	0	0	0
17
18
19	0	0	0	0	0	0	0	0	1	5		0	0	23	9	14	0	0	0	0	0	0	0	0
20	0	2	0	0	0	0	0	1	1	3		0	1	5	3	2	0	0	0	0	0	0	0	0
21	0	1	0	0	0	0	0	0	0	0		0	0	3	0	0	0	0	0	0	0	0	0	0
total	71	100	87	99	34	89	65	66	65	95		56	56	83	72	77	7	6	9	1	9	16	2	0
Cumulative
	0% w;wtb				5% w;wtb				0% w;Pk61C[EP3091]				5% w;Pk61C[EP3091]				0% w;Pk61C[BG02759]				5% w;Pk61C[BG02759]
	1	2	3	4	13	14	15	16	5	6	7	8	17	18	19	20	9	10	11	12	21	22	23	24
11	14.0845	4	5.74713	5.71429	0	0	0	0	4.61538	3.15789	0	0	0	0	0	0	0	0	0	0	0	0	0	0
12	97.1831	29	87.3563	60	8.82353	3.37079	4.61538	0	38.4615	34.7368	0	73.2143	0	0	0	0	6	6	4	0	0	0	0	0
13	98.5915	64	98.8506	81.9048	76.4706	21.3483	69.2308	36.3636	76.9231	49.4737	0	98.2143	0	0	0	0	6	6	4	0	0	0	0	0
14	100	86	100	94.2857	88.2353	67.4157	93.8462	89.3939	95.3846	73.6842	0	98.2143	35.7143	12.0482	25	10.3896	7	6	9	1	9	6	2	0
15	100	97	100	94.2857	100	95.5056	100	93.9394	96.9231	90.5263	0	100	87.5	39.759	70.8333	63.6364	7	6	9	1	9	16	2	0
16	100	97	100	94.2857	100	100	100	98.4848	96.9231	91.5789	0	100	98.2143	62.6506	83.3333	79.2208	7	6	9	1	9	16	2	0
17	100	97	100	94.2857	100	100	100	98.4848	96.9231	91.5789	0	100	98.2143	62.6506	83.3333	79.2208	7	6	9	1	9	16	2	0
18	100	97	100	94.2857	100	100	100	98.4848	96.9231	91.5789	0	100	98.2143	62.6506	83.3333	79.2208	7	6	9	1	9	16	2	0
19	100	97	100	94.2857	100	100	100	98.4848	98.4615	96.8421	0	100	98.2143	90.3614	95.8333	97.4026	7	6	9	1	9	16	2	0
20	100	99	100	94.2857	100	100	100	100	100	100	0	100	100	96.3855	100	100	7	6	9	1	9	16	2	0
21	100	100	100	94.2857	100	100	100	100	100	100	0	100	100	100	100	100	7	6	9	1	9	16	2	0
	WT, 0% EtOH	WT, 6% EtOH	Pk61C[EP3091], 0% EtOH	Pk61C[EP3091], 6% EtOH
11	7.38648	0	2.59109	0
12	68.3849	4.20243	48.8042	0
13	85.8367	50.8533	74.8703	0
14	95.0714	84.7228	89.0944	20.788
15	97.8214	97.3613	95.8165	65.4322
16	97.8214	99.6212	96.1673	80.8548
17	97.8214	99.6212	96.1673	80.8548
18	97.8214	99.6212	96.1673	80.8548
19	97.8214	99.6212	98.4345	95.4529
20	98.3214	100	100	99.0964
21	98.5714	100	100	100
SEM
11	2.26965	0	1.36377	0
12	15.3045	1.82294	12.2668	0
13	8.28829	13.1481	14.1243	0
14	3.31021	5.8944	7.75744	5.95151
15	1.37442	1.55667	2.79354	9.91
16	1.37442	0.378788	2.46306	7.31185
17	1.37442	0.378788	2.46306	7.31185
18	1.37442	0.378788	2.46306	7.31185
19	1.37442	0.378788	0.912786	1.76763
20	1.36573	0	0	0.903614
21	1.42857	0	0	0

## Sheet: Catalase
Days After Egg-Laying	daGal4/UAS-cat+, 0% EtOH				daGal4/UAS-cat+, 5% EtOH				daGal4/+, 0% EtOH				daGal4/+, 5% EtOH				+/UAS-cat+, 0% EtOH				+/UAS-cat+, 5% EtOH
	Vial 1	Vial 2	Vial 3	Vial 4	Vial 5	Vial 6	Vial 7	Vial 8	Vial 9	Vial 10	Vial 11	Vial 12	Vial 13	Vial 14	Vial 15	Vial 16	Vial 17	Vial 18	Vial 19	Vial 20	Vial 21	Vial 22	Vial 23	Vial 24
9	0	0	0	0	0	0	0	0	0	0	0	0	0	0	0	0	0	0	0	0	0	0	0	0
10	20	11	27	18	0	0	0	0	4	16	15	9	0	0	0	0	18	20	17	6	0	0	0	0
11	46	56	42	52	4	5	6	0	56	43	46	36	1	2	3	6	53	36	32	52	4	3	2	2
12	3	16	3	13	36	32	14	19	19	25	21	31	24	17	20	9	20	19	31	24	17	17	15	12
13	0	1	0	1	21	20	21	15	5	3	12	5	18	10	21	7	3	3	4	0	19	11	11	9
14	1	0	0	1	4	11	8	6	0	2	0	2	14	5	5	4	1	2	1	0	5	9	7	10
15	2	1	0	0	9	8	17	15	0	1	1	0	8	7	8	5	0	1	0	0	9	5	3	6
16
17
18
19
20
21
total	72	85	72	85	74	76	66	55	84	90	95	83	65	41	57	31	95	81	85	82	54	45	38	39
Days After Egg-Laying	daGal4/UAS-catRNAi, 0% EtOH				daGal4/UAS-catRNAi, 7% EtOH				daGal4/+, 0% EtOH				daGal4/+, 7% EtOH				+/UAS-catRNAi, 0% EtOH				+/UAS-catRNAi, 7% EtOH
	Vial 1	Vial 2	Vial 3	Vial 4	Vial 5	Vial 6	Vial 7	Vial 8	Vial 9	Vial 10	Vial 11	Vial 12	Vial 13	Vial 14	Vial 15	Vial 16	Vial 17	Vial 18	Vial 19	Vial 20	Vial 21	Vial 22	Vial 23	Vial 24
10	0	0	0	0	0	0	0	0	0	0	0	0	0	0	0	0	0	0	0	0	0	0	0	0
11	26	38	12	7	0	0	0	0	39	22	2	15	0	0	0	0	21	15	11	9	0	0	0	0
12	16	19	48	19	10	18	1	0	19	37	49	50	0	1	0	0	32	45	56	39	0	0	0	0
13	18	15	12	16	2	0	0	0	0	1	14	3	17	16	3	5	3	0	4	0	16	19	10	13
14	1	3	5	3	16	15	0	20	2	0	2	0	24	20	24	34	0	0	0	0	13	18	21	24
15	1	0	0	0	2	4	0	4	1	0	0	1	1	6	2	3	0	0	0	0	15	5	10	9
16	0	0	0	0	0	0	0	1	0	0	0	0	0	4	8	2	0	0	0	0	2	2	3	2
17
18
19	0	0	0	0	0	0	0	0	0	0	0	0	2	3	3	2	0	0	0	0	1	0	2	0
20					0	0	0	0					0	0	1	0					0	0	0	0
21
total	62	75	77	45	30	37	1	25	61	60	67	69	44	50	41	46	56	60	71	48	47	44	46	48
Additional Catalase alleles
Days After Egg-Laying	WTB, 0% EtOH				WTB, 7% EtOH				Cat[e01301], 0% EtOH				Cat[e01301], 7% EtOH				Cat[n1]/+, 0% EtOH				Cat[n1]/+, 7% EtOH				TM3/+, 0% EtOH				TM3/+, 7% EtOH
	Vial 1	Vial 2	Vial 3	Vial 4	Vial 5	Vial 6	Vial 7	Vial 8	Vial 9	Vial 10	Vial 11	Vial 12	Vial 13	Vial 14	Vial 15	Vial 16	Vial 17	Vial 18	Vial 19	Vial 20	Vial 21	Vial 22	Vial 23	Vial 24	Vial 17	Vial 18	Vial 19	Vial 20	Vial 21	Vial 22	Vial 23	Vial 24
10	24	19	25	8	0	0	0	0	22	28	33	29	0	0	0	0	7	20	23	16	0	0	0	0	16	18	15	13	0	0	0	0
11	61	69	64	66	0	0	0	0	62	59	41	54	0	0	0	0	55	51	59	49	0	0	0	0	51	53	46	44	0	0	0	0
12	3	3	2	18	5	6	10	3	6	5	0	0	2	3	5	9	15	3	2	2	7	2	4	4	5	8	7	8	5	8	4	8
13	1	1	1	1	26	29	24	16	0	0	2	3	9	14	13	18	1	2	2	0	9	9	15	15	1	3	3	3	21	23	12	13
14	0	1	1	2	18	18	20	15	1	1	1	0	8	10	3	10	3	0	1	1	14	8	13	9	1	4	2	3	16	18	9	13
15	0	0	0	1	11	9	13	6	1	0	0	0	3	6	7	3	1	1	1	1	9	4	8	6	1	5	3	8	9	13	7	8
16	1	0	0	1	2	2	5	6	0	0	0	0	2	1	3	1	0	1	0	0	4	3	1	1	0	1	1	3	3	8	4	8
17	0	0	0	0	0	1	2	3	0	0	0	0	1	0	1	0	0	1	0	0	1	2	0	1	0	2	1	1	1	3	2	3
18	0	0	0	0	0	0	1	1	0	0	0	0	0	0	1	0	0	0	0	0	1	1	0	1	0	0	0	0	0	1	1	3
19	0	0	0	0	0	0	0	0	0	0	0	0	0	0	0	0	0	0	0	0	1	1	0	0	0	0	0	0	0	0	0	0
20	0	0	0	0	0	0	0	0	0	0	0	0	0	0	0	0	0	0	0	0	0	0	0	0	0	0	0	0	0	0	0	0
total	90	93	93	97	62	65	75	50	92	93	77	86	25	34	33	41	82	79	88	69	46	30	41	37	75	94	78	83	55	74	39	56

## Sheet: Catalase median eclosion
Days After Egg-Laying	daGal4/UAS-cat+, 0% EtOH				daGal4/UAS-cat+, 5% EtOH				daGal4/+, 0% EtOH				daGal4/+, 5% EtOH				+/UAS-cat+, 0% EtOH				+/UAS-cat+, 5% EtOH
	Vial 1	Vial 2	Vial 3	Vial 4	Vial 5	Vial 6	Vial 7	Vial 8	Vial 9	Vial 10	Vial 11	Vial 12	Vial 13	Vial 14	Vial 15	Vial 16	Vial 17	Vial 18	Vial 19	Vial 20	Vial 21	Vial 22	Vial 23	Vial 24
9	0	0	0	0	0	0	0	0	0	0	0	0	0	0	0	0	0	0	0	0	0	0	0	0
10	20	11	27	18	0	0	0	0	4	16	15	9	0	0	0	0	18	20	17	6	0	0	0	0
11	46	56	42	52	4	5	6	0	56	43	46	36	1	2	3	6	53	36	32	52	4	3	2	2
12	3	16	3	13	36	32	14	19	19	25	21	31	24	17	20	9	20	19	31	24	17	17	15	12
13	0	1	0	1	21	20	21	15	5	3	12	5	18	10	21	7	3	3	4	0	19	11	11	9
14	1	0	0	1	4	11	8	6	0	2	0	2	14	5	5	4	1	2	1	0	5	9	7	10
15	2	1	0	0	9	8	17	15	0	1	1	0	8	7	8	5	0	1	0	0	9	5	3	6
16
17
18
19
20
21
total	72	85	72	85	74	76	66	55	84	90	95	83	65	41	57	31	95	81	85	82	54	45	38	39
Days After Egg-Laying	daGal4/UAS-cat+, 0% EtOH				daGal4/UAS-cat+, 5% EtOH				daGal4/+, 0% EtOH				daGal4/+, 5% EtOH				+/UAS-cat+, 0% EtOH				+/UAS-cat+, 5% EtOH
	Vial 1	Vial 2	Vial 3	Vial 4	Vial 5	Vial 6	Vial 7	Vial 8	Vial 9	Vial 10	Vial 11	Vial 12	Vial 13	Vial 14	Vial 15	Vial 16	Vial 17	Vial 18	Vial 19	Vial 20	Vial 21	Vial 22	Vial 23	Vial 24
9	0	0	0	0	0	0	0	0	0	0	0	0	0	0	0	0	0	0	0	0	0	0	0	0
10	27.7778	12.9412	37.5	21.1765	0	0	0	0	4.7619	17.7778	15.7895	10.8434	0	0	0	0	18.9474	24.6914	20	7.31707	0	0	0	0
11	91.6667	78.8235	95.8333	82.3529	5.40541	6.57895	9.09091	0	71.4286	65.5556	64.2105	54.2169	1.53846	4.87805	5.26316	19.3548	74.7368	69.1358	57.6471	70.7317	7.40741	6.66667	5.26316	5.12821
12	95.8333	97.6471	100	97.6471	54.0541	48.6842	30.303	34.5455	94.0476	93.3333	86.3158	91.5663	38.4615	46.3415	40.3509	48.3871	95.7895	92.5926	94.1176	100	38.8889	44.4444	44.7368	35.8974
13	95.8333	98.8235	100	98.8235	82.4324	75	62.1212	61.8182	100	96.6667	98.9474	97.5904	66.1538	70.7317	77.193	70.9677	98.9474	96.2963	98.8235	100	74.0741	68.8889	73.6842	58.9744
14	97.2222	98.8235	100	100	87.8378	89.4737	74.2424	72.7273	100	98.8889	98.9474	100	87.6923	82.9268	85.9649	83.871	100	98.7654	100	100	83.3333	88.8889	92.1053	84.6154
15	100	100	100	100	100	100	100	100	100	100	100	100	100	100	100	100	100	100	100	100	100	100	100	100
16	100	100	100	100	100	100	100	100	100	100	100	100	100	100	100	100	100	100	100	100	100	100	100	100
17	100	100	100	100	100	100	100	100	100	100	100	100	100	100	100	100	100	100	100	100	100	100	100	100
18	100	100	100	100	100	100	100	100	100	100	100	100	100	100	100	100	100	100	100	100	100	100	100	100
19	100	100	100	100	100	100	100	100	100	100	100	100	100	100	100	100	100	100	100	100	100	100	100	100
20	100	100	100	100	100	100	100	100	100	100	100	100	100	100	100	100	100	100	100	100	100	100	100	100
21	100	100	100	100	100	100	100	100	100	100	100	100	100	100	100	100	100	100	100	100	100	100	100	100
	daGal4/UAS-cat+, 0% EtOH				daGal4/UAS-cat+, 5% EtOH				daGal4/+, 0% EtOH				daGal4/+, 5% EtOH				+/UAS-cat+, 0% EtOH				+/UAS-cat+, 5% EtOH
	slope	intercept	50% eclosion		slope	intercept	50% eclosion		slope	intercept	50% eclosion		slope	intercept	50% eclosion		slope	intercept	50% eclosion		slope	intercept	50% eclosion
Vial 1	63.8889	-611.111	10.3478		48.6486	-529.73	11.9167		66.6667	-661.905	10.6786		27.6923	-293.846	12.4167		55.7895	-538.947	10.5566		35.1852	-383.333	12.3158
Vial 2	65.8824	-645.882	10.5625		26.3158	-267.105	12.05		47.7778	-460	10.6744		24.3902	-246.341	12.15		44.4444	-419.753	10.5694		24.4444	-248.889	12.2273
Vial 3	58.3333	-545.833	10.2143		31.8182	-351.515	12.619		48.4211	-468.421	10.7065		36.8421	-401.754	12.2619		37.6471	-356.471	10.7969		28.9474	-302.632	12.1818
Vial 4	61.1765	-590.588	10.4712		27.2727	-292.727	12.5667		43.3735	-422.892	10.9028		22.5806	-222.581	12.0714		63.4146	-626.829	10.6731		23.0769	-241.026	12.6111
mean			10.3989				12.2881				10.7406				12.225				10.649				12.334
SEM			0.0756508				0.178368				0.0545363				0.0748928				0.055762				0.0964677
Days After Egg-Laying	daGal4/UAS-catRNAi, 0% EtOH				daGal4/UAS-catRNAi, 7% EtOH				daGal4/+, 0% EtOH				daGal4/+, 7% EtOH				+/UAS-catRNAi, 0% EtOH				+/UAS-catRNAi, 7% EtOH
	Vial 1	Vial 2	Vial 3	Vial 4	Vial 5	Vial 6	Vial 7	Vial 8	Vial 9	Vial 10	Vial 11	Vial 12	Vial 13	Vial 14	Vial 15	Vial 16	Vial 17	Vial 18	Vial 19	Vial 20	Vial 21	Vial 22	Vial 23	Vial 24
10	0	0	0	0	0	0	0	0	0	0	0	0	0	0	0	0	0	0	0	0	0	0	0	0
11	26	38	12	7	0	0	0	0	39	22	2	15	0	0	0	0	21	15	11	9	0	0	0	0
12	16	19	48	19	10	18	1	0	19	37	49	50	0	1	0	0	32	45	56	39	0	0	0	0
13	18	15	12	16	2	0	0	0	0	1	14	3	17	16	3	5	3	0	4	0	16	19	10	13
14	1	3	5	3	16	15	0	20	2	0	2	0	24	20	24	34	0	0	0	0	13	18	21	24
15	1	0	0	0	2	4	0	4	1	0	0	1	1	6	2	3	0	0	0	0	15	5	10	9
16	0	0	0	0	0	0	0	1	0	0	0	0	0	4	8	2	0	0	0	0	2	2	3	2
17
18
19	0	0	0	0	0	0	0	0	0	0	0	0	2	3	3	2	0	0	0	0	1	0	2	0
20					0	0	0	0					0	0	1	0					0	0	0	0
21
total	62	75	77	45	30	37	1	25	61	60	67	69	44	50	41	46	56	60	71	48	47	44	46	48
Days After Egg-Laying	daGal4/UAS-catRNAi, 0% EtOH				daGal4/UAS-catRNAi, 7% EtOH				daGal4/+, 0% EtOH				daGal4/+, 7% EtOH				+/UAS-catRNAi, 0% EtOH				+/UAS-catRNAi, 7% EtOH
	Vial 1	Vial 2	Vial 3	Vial 4	Vial 5	Vial 6	Vial 7	Vial 8	Vial 9	Vial 10	Vial 11	Vial 12	Vial 13	Vial 14	Vial 15	Vial 16	Vial 17	Vial 18	Vial 19	Vial 20	Vial 21	Vial 22	Vial 23	Vial 24
10	0	0	0	0	0	0	0	0	0	0	0	0	0	0	0	0	0	0	0	0	0	0	0	0
11	41.9355	50.6667	15.5844	15.5556	0	0	0	0	63.9344	36.6667	2.98507	21.7391	0	0	0	0	37.5	25	15.493	18.75	0	0	0	0
12	67.7419	76	77.9221	57.7778	33.3333	48.6486	100	0	95.082	98.3333	76.1194	94.2029	0	2	0	0	94.6429	100	94.3662	100	0	0	0	0
13	96.7742	96	93.5065	93.3333	40	48.6486	100	0	95.082	100	97.0149	98.5507	38.6364	34	7.31707	10.8696	100	100	100	100	34.0426	43.1818	21.7391	27.0833
14	98.3871	100	100	100	93.3333	89.1892	100	80	98.3607	100	100	98.5507	93.1818	74	65.8537	84.7826	100	100	100	100	61.7021	84.0909	67.3913	77.0833
15	100	100	100	100	100	100	100	96	100	100	100	100	95.4545	86	70.7317	91.3043	100	100	100	100	93.617	95.4545	89.1304	95.8333
16	100	100	100	100	100	100	100	100	100	100	100	100	95.4545	94	90.2439	95.6522	100	100	100	100	97.8723	100	95.6522	100
17	100	100	100	100	100	100	100	100	100	100	100	100	95.4545	94	90.2439	95.6522	100	100	100	100	97.8723	100	95.6522	100
18	100	100	100	100	100	100	100	100	100	100	100	100	95.4545	94	90.2439	95.6522	100	100	100	100	97.8723	100	95.6522	100
19	100	100	100	100	100	100	100	100	100	100	100	100	100	100	97.561	100	100	100	100	100	100	100	100	100
20	100	100	100	100	100	100	100	100	100	100	100	100	100	100	100	100	100	100	100	100	100	100	100	100
21	100	100	100	100	100	100	100	100	100	100	100	100	100	100	100	100	100	100	100	100	100	100	100	100
	daGal4/UAS-catRNAi, 0% EtOH				daGal4/UAS-catRNAi, 7% EtOH				daGal4/+, 0% EtOH				daGal4/+, 7% EtOH
	slope	intercept	50% eclosion		slope	intercept	50% eclosion		slope	intercept	50% eclosion		slope	intercept	50% eclosion
Vial 1	25.8065	-241.935	11.3125		53.3333	-653.333	13.1875		63.9344	-639.344	10.7821		54.5455	-670.455	13.2083
Vial 2	50.6667	-506.667	10.9868		40.5405	-478.378	13.0333		61.6667	-641.667	11.2162		40	-486	13.4
Vial 3	62.3377	-670.13	11.5521		100	-1100	11.5		73.1343	-801.493	11.6429		58.5366	-753.659	13.7292
Vial 4	42.2222	-448.889	11.8158		80	-1040	13.625		72.4638	-775.362	11.39		73.913	-950	13.5294
mean			11.4168				13.2819				11.2578				13.4667
SEM			0.176361				0.534998				0.181156				0.109554
Days After Egg-Laying	w; uro[F04888], 0% EtOH						w; uro[F04888], 7% EtOH						w; WTB 0% EtOH						w; WTB 7% EtOH						ry[506], 0% EtOH				ry[506], 7% EtOH
	Vial 1	Vial 2	Vial 3	Vial 4	Vial 5	Vial 6	Vial 7	Vial 8	Vial 9	Vial 10	Vial 11	Vial 12	Vial 13	Vial 14	Vial 15	Vial 16	Vial 17	Vial 18	Vial 19	Vial 20	Vial 21	Vial 22	Vial 23	Vial 24	Vial 1	Vial 2	Vial 3	Vial 4	Vial 5	Vial 6	Vial 7	Vial 8
10	0	0	0	0	0	0	0	0	0	0	0	0	0	0	0	0	0	0	0	0	0	0	0	0	0	0	0	0	0	0	0	0
11	8.33333	2.73973	7.84314	0	0	1.85185	0	0	0	0	0	0	3.84615	25.3968	2.38095	0	5.40541	1.35135	0	0	0	0	0	0	42.8571	35.7143	56.7568	27.7778	0	0	0	0
12	45.8333	50.6849	58.8235	47.1698	43.3333	53.7037	40	57.1429	26.6667	50	50	28.5714	70.5128	77.7778	52.381	52.8571	56.7568	59.4595	0	0	0	0	0	0	77.551	92.8571	86.4865	94.4444	33.3333	11.1111	0	12.5
13	89.5833	84.9315	92.1569	88.6792	83.3333	94.4444	80	85.7143	86.6667	90	50	71.4286	96.1538	93.6508	90.4762	92.8571	87.8378	91.8919	31.1475	53.1915	28.5714	26.4151	56.3636	50.7692	91.8367	100	94.5946	97.2222	77.7778	66.6667	47.619	75
14	100	98.6301	96.0784	100	98.3333	100	90	100	93.3333	100	90	85.7143	96.1538	96.8254	98.8095	100	93.2432	98.6486	73.7705	76.5957	76.7857	77.3585	87.2727	93.8462	97.9592	100	94.5946	97.2222	100	88.8889	57.1429	100
15	100	98.6301	98.0392	100	100	100	100	100	93.3333	100	90	100	97.4359	96.8254	100	100	95.9459	100	95.082	91.4894	94.6429	92.4528	96.3636	96.9231	100	100	100	100	100	88.8889	80.9524	100
16	100	98.6301	100	100	100	100	100	100	100	100	100	100	100	98.4127	100	100	97.2973	100	96.7213	97.8723	98.2143	96.2264	98.1818	96.9231	100	100	100	100	100	88.8889	85.7143	100
17	100	98.6301	100	100	100	100	100	100	100	100	100	100	100	100	100	100	97.2973	100	96.7213	97.8723	98.2143	96.2264	100	98.4615	100	100	100	100	100	100	100	100
18	100	100	100	100	100	100	100	100	100	100	100	100	100	100	100	100	100	100	96.7213	100	100	96.2264	100	100	100	100	100	100	100	100	100	100
19	100	100	100	100	100	100	100	100	100	100	100	100	100	100	100	100	100	100	100	100	100	96.2264	100	100	100	100	100	100	100	100	100	100
20	100	100	100	100	100	100	100	100	100	100	100	100	100	100	100	100	100	100	100	100	100	100	100	100	100	100	100	100	100	100	100	100
21	100	100	100	100	100	100	100	100	100	100	100	100	100	100	100	100	100	100	100	100	100	100	100	100	100	100	100	100	100	100	100	100
	w; uro[F04888], 0% EtOH				w; uro[F04888], 7% EtOH				w; WTB 0% EtOH				w; WTB 7% EtOH				ry[506], 0% EtOH				ry[506], 7% EtOH
	slope	intercept	50% eclosion		slope	intercept	50% eclosion		slope	intercept	50% eclosion		slope	intercept	50% eclosion		slope	intercept	50% eclosion		slope	intercept	50% eclosion
Vial 1	43.75	-479.167	12.0952		40	-440	12.25		66.6667	-729.487	11.6923		42.623	-522.951	13.4423		34.6939	-338.776	11.2059		44.4444	-500	12.375
Vial 2	47.9452	-524.658	11.9857		57.1429	-628.571	11.875		52.381	-550.794	11.4697		53.1915	-638.298	12.94		57.1429	-592.857	11.25		55.5556	-655.556	12.7
Vial 3	50.9804	-552.941	11.8269		60	-693.333	12.3889		50	-547.619	11.9524		48.2143	-598.404	13.4484		56.7568	-567.568	10.881		9.52381	-76.1905	13.25
Vial 4	41.5094	-450.943	12.0682		50	-550	12		52.8571	-581.429	11.9459		50.9434	-635.849	13.463		66.6667	-705.556	11.3333		62.5	-737.5	12.6
Vial 5	40	-436.667	12.1667		50	-550	12		51.3514	-559.459	11.8684		56.3636	-676.364	12.8871
Vial 6	51.8519	-568.519	11.9286		42.8571	-485.714	12.5		58.1081	-637.838	11.8372		50.7692	-609.231	12.9848
mean			12.0119				12.169				11.7943				13.1943				11.1675				12.7313
SEM			0.0485104				0.0977189				0.0728274				0.111517				0.0991168				0.185791

## Sheet: GS and Pxd
Days After Egg-Laying	w; WTB 0% EtOH						w; WTB 6% EtOH						w; GS [EP1322] 0% EtOH						w; GS [EP1322] 6% EtOH
	Vial 1	Vial 2	Vial 3	Vial 4	Vial 5	Vial 6	Vial 7	Vial 8	Vial 9	Vial 10	Vial 11	Vial 12	Vial 13	Vial 14	Vial 15	Vial 16	Vial 17	Vial 18	Vial 19	Vial 20	Vial 21	Vial 22	Vial 23	Vial 24
11	0	0	0	0	0	0	0	0	0	0	0	0	0	0	0	0	0	0	0	0	0	0	0	0
12	76	72	67	73	79	73	0	0	0	0	0	0	58	80	68	61	76	76	0	0	0	0	0	0
13	9	16	13	10	7	5	25	39	35	33	32	24	22	9	15	21	8	13	15	21	21	15	13	12
14	3	1	1	0	0	3	24	22	25	32	27	33	6	3	3	0	5	1	12	21	11	7	13	11
15	0	0	1	0	0	1	14	13	6	11	11	11	1	3	2	0	0	0	11	2	4	9	5	12
16	0	0	1	0	0	0	2	3	1	1	3	1	0	0	0	0	0	0	3	2	0	1	1	1
17	0	0	0	0	0	0	2	0	2	1	1	1	0	0	0	0	0	0	0	2	3	2	2	1
18	0	0	0	0	0	0	1	1	0	1	0	1	0	0	0	0	0	0	5	5	1	4	0	3
19
20
21	0	0	0	0	0	0	0	0	0	0	0	3	0	0	0	0	0	0	0	1	2	3	3	5
total	88	89	83	83	86	82	68	78	69	79	74	74	87	95	88	82	89	90	46	54	42	41	37	45
Days After Egg-Laying	w; WTB 0% EtOH						w; WTB 7% EtOH						yw; Pxd Ey15388 [21129] 0% EtOH						yw; Pxd Ey15388 [21129] 7% EtOH
	Vial 1	Vial 2	Vial 3	Vial 4	Vial 5	Vial 6	Vial 7	Vial 8	Vial 9	Vial 10	Vial 11	Vial 12	Vial 13	Vial 14	Vial 15	Vial 16	Vial 17	Vial 18	Vial 19	Vial 20	Vial 21	Vial 22	Vial 23	Vial 24
9	0	0	0	0	0	0	0	0	0	0	0	0	0	0	0	0	0	0	0	0	0	0	0	0
10	69	65	71	71	66	64	0	0	0	0	0	0	44	53	61	60	56	65	0	0	0	0	0	0
11	13	12	13	10	11	9	0	0	2	2	1	3	24	18	21	15	18	22	0	0	0	0	0	0
12	0	1	1	2	2	0	37	39	44	46	42	38	2	0	1	0	0	2	17	22	13	15	11	14
13	0	0	0	0	0	1	22	20	15	14	23	16	0	1	0	0	0	0	14	16	13	18	27	14
14	0	0	0	0	0	0	4	7	5	6	6	10	0	0	0	0	0	0	3	5	0	7	4	2
15							7	8	3	4	5	3							2	1	0	1	2	2
16							2	3	1	1	1	0							0	2	0	3	1	0
17
18
19
20
21
total	82	78	85	83	79	74	72	77	70	73	78	70	70	72	83	75	74	89	36	46	26	44	45	32
Cumulative
Days After Egg-Laying	w; WTB 0% EtOH						w; WTB 7% EtOH						yw; Pxd Ey15388 [21129] 0% EtOH						yw; Pxd Ey15388 [21129] 7% EtOH
	Vial 1	Vial 2	Vial 3	Vial 4	Vial 5	Vial 6	Vial 7	Vial 8	Vial 9	Vial 10	Vial 11	Vial 12	Vial 13	Vial 14	Vial 15	Vial 16	Vial 17	Vial 18	Vial 19	Vial 20	Vial 21	Vial 22	Vial 23	Vial 24
10	84.1463	83.3333	83.5294	85.5422	83.5443	86.4865	0	0	0	0	0	0	62.8571	73.6111	73.494	80	75.6757	73.0337	0	0	0	0	0	0
11	100	98.7179	98.8235	97.5904	97.4684	98.6486	0	0	2.85714	2.73973	1.28205	4.28571	97.1429	98.6111	98.7952	100	100	97.7528	0	0	0	0	0	0
12	100	100	100	100	100	98.6486	51.3889	50.6494	65.7143	65.7534	55.1282	58.5714	100	98.6111	100	100	100	100	47.2222	47.8261	50	34.0909	24.4444	43.75
13	100	100	100	100	100	100	81.9444	76.6234	87.1429	84.9315	84.6154	81.4286	100	100	100	100	100	100	86.1111	82.6087	100	75	84.4444	87.5
14	100	100	100	100	100	100	87.5	85.7143	94.2857	93.1507	92.3077	95.7143	100	100	100	100	100	100	94.4444	93.4783	100	90.9091	93.3333	93.75
15	100	100	100	100	100	100	97.2222	96.1039	98.5714	98.6301	98.7179	100	100	100	100	100	100	100	100	95.6522	100	93.1818	97.7778	100
16	100	100	100	100	100	100	100	100	100	100	100	100	100	100	100	100	100	100	100	100	100	100	100	100
17	100	100	100	100	100	100	100	100	100	100	100	100	100	100	100	100	100	100	100	100	100	100	100	100
18	100	100	100	100	100	100	100	100	100	100	100	100	100	100	100	100	100	100	100	100	100	100	100	100
19	100	100	100	100	100	100	100	100	100	100	100	100	100	100	100	100	100	100	100	100	100	100	100	100
20	100	100	100	100	100	100	100	100	100	100	100	100	100	100	100	100	100	100	100	100	100	100	100	100
21	100	100	100	100	100	100	100	100	100	100	100	100	100	100	100	100	100	100	100	100	100	100	100	100

## Sheet: urate
Days After Egg-Laying	w; uro[F04888], 0% EtOH						w; uro[F04888], 7% EtOH						w; WTB 0% EtOH						w; WTB 7% EtOH						ry[506], 0% EtOH				ry[506], 7% EtOH
	Vial 1	Vial 2	Vial 3	Vial 4	Vial 5	Vial 6	Vial 7	Vial 8	Vial 9	Vial 10	Vial 11	Vial 12	Vial 13	Vial 14	Vial 15	Vial 16	Vial 17	Vial 18	Vial 19	Vial 20	Vial 21	Vial 22	Vial 23	Vial 24	Vial 1	Vial 2	Vial 3	Vial 4	Vial 5	Vial 6	Vial 7	Vial 8
10	0	0	0	0	0	0	0	0	0	0	0	0	0	0	0	0	0	0	0	0	0	0	0	0	0	0	0	0	0	0	0	0
11	4	2	4	0	0	1	0	0	0	0	0	0	3	16	2	0	4	1	0	0	0	0	0	0	21	15	21	10	0	0	0	0
12	18	35	26	25	26	28	4	8	4	5	5	4	52	33	42	37	38	43	0	0	0	0	0	0	17	24	11	24	3	1	0	1
13	21	25	17	22	24	22	4	4	9	4	0	6	20	10	32	28	23	24	19	25	16	14	31	33	7	3	3	1	4	5	10	5
14	5	10	2	6	9	3	1	2	1	1	4	2	0	2	7	5	4	5	26	11	27	27	17	28	3	0	0	0	2	2	2	2
15	0	0	1	0	1	0	1	0	0	0	0	2	1	0	1	0	2	1	13	7	10	8	5	2	1	0	2	1	0	0	5	0
16	0	0	1	0	0	0	0	0	1	0	1	0	2	1	0	0	1	0	1	3	2	2	1	0	0	0	0	0	0	0	1	0
17	0	0	0	0	0	0	0	0	0	0	0	0	0	1	0	0	0	0	0	0	0	0	1	1	0	0	0	0	0	1	3	0
18	0	1	0	0	0	0	0	0	0	0	0	0	0	0	0	0	2	0	0	1	1	0	0	1	0	0	0	0	0	0	0	0
19	0	0	0	0	0	0	0	0	0	0	0	0	0	0	0	0	0	0	2	0	0	0	0	0	0	0	0	0	0	0	0	0
20							0	0	0	0	0	0							0	0	0	2	0	0	0	0	0	0	0	0	0	0
21																													0	0	0	0
total	48	73	51	53	60	54	10	14	15	10	10	14	78	63	84	70	74	74	61	47	56	53	55	65	49	42	37	36	9	9	21	8
Cumulative
Days After Egg-Laying	w; uro[F04888], 0% EtOH						w; uro[F04888], 7% EtOH						w; WTB 0% EtOH						w; WTB 7% EtOH						ry[506], 0% EtOH				ry[506], 7% EtOH
	Vial 1	Vial 2	Vial 3	Vial 4	Vial 5	Vial 6	Vial 7	Vial 8	Vial 9	Vial 10	Vial 11	Vial 12	Vial 13	Vial 14	Vial 15	Vial 16	Vial 17	Vial 18	Vial 19	Vial 20	Vial 21	Vial 22	Vial 23	Vial 24	Vial 1	Vial 2	Vial 3	Vial 4	Vial 5	Vial 6	Vial 7	Vial 8
10	0	0	0	0	0	0	0	0	0	0	0	0	0	0	0	0	0	0	0	0	0	0	0	0	0	0	0	0	0	0	0	0
11	8.33333	2.73973	7.84314	0	0	1.85185	0	0	0	0	0	0	3.84615	25.3968	2.38095	0	5.40541	1.35135	0	0	0	0	0	0	42.8571	35.7143	56.7568	27.7778	0	0	0	0
12	45.8333	50.6849	58.8235	47.1698	43.3333	53.7037	40	57.1429	26.6667	50	50	28.5714	70.5128	77.7778	52.381	52.8571	56.7568	59.4595	0	0	0	0	0	0	77.551	92.8571	86.4865	94.4444	33.3333	11.1111	0	12.5
13	89.5833	84.9315	92.1569	88.6792	83.3333	94.4444	80	85.7143	86.6667	90	50	71.4286	96.1538	93.6508	90.4762	92.8571	87.8378	91.8919	31.1475	53.1915	28.5714	26.4151	56.3636	50.7692	91.8367	100	94.5946	97.2222	77.7778	66.6667	47.619	75
14	100	98.6301	96.0784	100	98.3333	100	90	100	93.3333	100	90	85.7143	96.1538	96.8254	98.8095	100	93.2432	98.6486	73.7705	76.5957	76.7857	77.3585	87.2727	93.8462	97.9592	100	94.5946	97.2222	100	88.8889	57.1429	100
15	100	98.6301	98.0392	100	100	100	100	100	93.3333	100	90	100	97.4359	96.8254	100	100	95.9459	100	95.082	91.4894	94.6429	92.4528	96.3636	96.9231	100	100	100	100	100	88.8889	80.9524	100
16	100	98.6301	100	100	100	100	100	100	100	100	100	100	100	98.4127	100	100	97.2973	100	96.7213	97.8723	98.2143	96.2264	98.1818	96.9231	100	100	100	100	100	88.8889	85.7143	100
17	100	98.6301	100	100	100	100	100	100	100	100	100	100	100	100	100	100	97.2973	100	96.7213	97.8723	98.2143	96.2264	100	98.4615	100	100	100	100	100	100	100	100
18	100	100	100	100	100	100	100	100	100	100	100	100	100	100	100	100	100	100	96.7213	100	100	96.2264	100	100	100	100	100	100	100	100	100	100
19	100	100	100	100	100	100	100	100	100	100	100	100	100	100	100	100	100	100	100	100	100	96.2264	100	100	100	100	100	100	100	100	100	100
20	100	100	100	100	100	100	100	100	100	100	100	100	100	100	100	100	100	100	100	100	100	100	100	100	100	100	100	100	100	100	100	100
21	100	100	100	100	100	100	100	100	100	100	100	100	100	100	100	100	100	100	100	100	100	100	100	100	100	100	100	100	100	100	100	100
	uro[F04888], 0% EtOH	uro[F04888], 6% EtOH	control, 0% EtOH	control, 6% EtOH	ry[506], 0% EtOH	ry[506], 7% EtOH
10	0	0	0	0	0	0
11	3.46134	0	6.39678	0	40.7765	0
12	49.9248	42.0635	61.6242	0	87.8348	14.2361
13	88.8548	77.3016	92.1446	41.0764	95.9134	66.7659
14	98.8403	93.1746	97.2801	80.9382	97.444	86.5079
15	99.4449	97.2222	98.3679	94.4923	100	92.4603
16	99.7717	100	99.285	97.3565	100	93.6508
17	99.7717	100	99.5495	97.916	100	100
18	100	100	100	98.8246	100	100
19	100	100	100	99.3711	100	100
20	100	100	100	100	100	100
21	100	100	100	100	100	100
SEM
10	0	0	0	0	0	0
11	1.65571	0	4.20234	0	6.15285	0
12	2.51725	5.51491	4.55826	0	3.83499	6.95312
13	0	6.58349	0	6.08093	1.75052	6.80486
14	0	2.57254	0	3.46736	1.1168	10.1327
15	0	1.96041	0	0.948143	0	4.64472
16	0	0	0	0	0	3.72255
17	0	0	0	0	0	0
18	0	0	0	0	0	0
19	0	0	0	0	0	0
20	0	0	0	0	0	0
21	0	0	0	0	0	0

## Sheet: qPCR
	Transcript	Fold Change		Error
	GS	12.0634		2.42342	3.03266
	cat	5.11358		0.594865	0.673175
	sod	1.73869		0.0884199	0.0931573
	uro	1.22309		0.0234536	0.0239121
	Pxd-RA	0.513855		0.0696281	0.0805415
	Pxd-RB	0.0806611		0.00359292	0.00376042
2013-01-17
	#1	#2	#3	#4
	Rp49 (control)	CAT	SOD	GS
0	23.0098	28.2668	31.0054	34.368
0	22.9438	28.3043	30.9936	34.095
0	22.9359	28.337	31.0259	34.2384
0.07	23.564	26.4298	30.7819	31.0609
0.07	23.5097	26.4803	30.8691	31.0601
0.07	23.625	26.7442	30.7891	31.6119
0% -RT	34.0587	35.3227	31.0453	Undetermined
7% -RT	35.5023	32.0852	31.1729	Undetermined
Averages/Standard Deviations
#1		Average Ct	St. Dev
Rp49	0% cDNA	22.9632	0.0405784
	7% cDNA	23.5662	0.0576824
#2		Average Ct	St. Dev
CAT	0% cDNA	28.3027	0.0351273
	7% cDNA	26.5514	0.16884
#3		Average Ct	St. Dev
SOD	0% cDNA	31.0083	0.0163441
	7% cDNA	30.8134	0.0484006
#4		Average Ct	St. Dev
GS	0% cDNA	34.2338	0.136558
	7% cDNA	31.2443	0.318351
Ct Analysis
ΔCt				ΔΔCt			Fold Change
#2		ΔCt (Ave. #2 - Ave. Rp49)	New St. Dev.	#2	ΔΔCt (0%/7% - 0%)	St. Dev.	#2		Fold Change	Low Range	High Range	Low Error Value	High Error Value
CAT	0	5.33953	0.0536706	CAT	0	0.0536706	CAT	0	1	0.963482	1.0379	0.0365181	0.0379023
	0.07	2.9852	0.178421		-2.35433	0.178421		0.07	5.11358	4.51871	5.78675	0.594865	0.673175
#3		ΔCt (Ave. #3 - Ave. Rp49)	New St. Dev.	#3	ΔΔCt (0%/7% - 0%)	St. Dev.	#3
SOD	0	8.04513	0.0437462	SOD	0	0.0437462	SOD	0	1	0.970133	1.03079	0.0298675	0.030787
	0.07	7.24713	0.0752986		-0.798	0.0752986		0.07	1.73869	1.65027	1.83185	0.0884199	0.0931573
#4		ΔCt (Ave. #4 - Ave. Rp49)	New St. Dev.	#4	ΔΔCt (0%/7% - 0%)	St. Dev.	#4
GS	0	11.2706	0.14246	GS	0	0.14246	GS	0	1	0.905973	1.10379	0.0940267	0.103785
	0.07	7.67807	0.323535		-3.59257	0.323535		0.07	12.0634	9.63999	15.0961	2.42342	3.03266
2013-04-16
	#1	#2	#3	#4
	Rp49 (control)	Pxd-RA	Pxd-RB	Uro
0	24.171	27.9594	36.1199	33.2597
0	23.8845	27.5403	Undetermined	33.2707
0	23.6806	27.4995	33.3607	32.1232
0.07	22.5738	27.3374	37.0869	30.9135
0.07	22.6699	27.169	Undetermined	31.0023
0.07	22.6874	27.5695	37.121	31.1467
0% -RT	37.0864	39.4803	35.0536	35.4691
7% -RT	36.0203	Undetermined	Undetermined	31.5786
Averages/Standard Deviations
#1		Average Ct	St. Dev
Rp49	0% cDNA	23.912	0.246357
	7% cDNA	22.6437	0.0611643
#2		Average Ct	St. Dev
Pxd-RA	0% cDNA	27.6664	0.254564
	7% cDNA	27.3586	0.201093
#3		Average Ct	St. Dev
Pxd-RB	0% cDNA	34.7403	1.95105
	7% cDNA	37.1039	0.0241123
#4		Average Ct	St. Dev
Uro	0% cDNA	32.8845	0.659357
	7% cDNA	31.0208	0.1177
Ct Analysis
ΔCt				ΔΔCt			Fold Change
#2		ΔCt (Ave. #2 - Ave. Rp49)	New St. Dev.	#2	ΔΔCt (0%/7% - 0%)	St. Dev.	#2		Fold Change	Low Range	High Range	Low Error Value	High Error Value
Pxd-RA	0	3.75437	0.354252	Pxd-RA	0	0.354252	Pxd-RA	0	1	0.782275	1.27832	0.217725	0.278323
	0.07	4.71493	0.210189		0.960567	0.210189		0.07	0.513855	0.444189	0.594448	0.0696663	0.0805927
#3		ΔCt (Ave. #3 - Ave. Rp49)	New St. Dev.	#3	ΔΔCt (0%/7% - 0%)	St. Dev.	#3
Pxd-RB	0	10.8283	1.96654	Pxd-RB	0	1.96654	Pxd-RB	0	1	0.255866	3.9083	0.744134	2.9083
	0.07	14.4602	0.0657455		3.63198	0.0657455		0.07	0.0806611	0.0770678	0.084422	0.00359333	0.00376088
#4		ΔCt (Ave. #4 - Ave. Rp49)	New St. Dev.	#4	ΔΔCt (0%/7% - 0%)	St. Dev.	#4
Uro	0	8.9725	0.703877	Uro	0	0.703877	Uro	0	1	0.61392	1.62888	0.38608	0.628877
	0.07	8.37713	0.132643		-0.595367	0.132643		0.07	1.51086	1.37814	1.65635	0.132716	0.145496

## Sheet: whd and CG3790
Days After Egg-Laying	w; WTB, 0% EtOH				w; WTB, 7% EtOH				withered 165				withered 165
	Vial 1	Vial 2	Vial 3	Vial 4	Vial 5	Vial 6	Vial 7	Vial 8	Vial 17	Vial 18	Vial 19	Vial 20	Vial 21	Vial 22	Vial 23	Vial 24
10	52	61	57	70	0	0	0	0	55	38	48	43	0	0	0	0
11	5	9	4	5	4	5	0	0	19	28	15	22	0	0	0	0
12	1	0	0	0	19	19	13	33	4	5	2	3	0	0	0	0
13	1	0	0	0	18	6	13	7	0	1	0	1	3	2	0	0
14	1	0	0	0	5	3	8	0	0	0	0	0	4	3	1	5
15	0	0	0	0	6	3	0	0	0	1	1	0	6	9	7	5
16	0	0	0	0	2	2	2	2	0	0	0	0	9	11	18	8
17	0	0	0	0	1	1	0	0	0	0	0	0	0	4	6	4
18	0	0	0	3	0	1	0	0	0	0	0	0	1	4	3	4
19
20
total	60	70	61	78	55	40	36	42	78	73	66	69	23	33	35	26
Days After Egg-Laying	w; WTB, 0% EtOH				w; WTB, 7% EtOH				withered 165				withered 165
	Vial 1	Vial 2	Vial 3	Vial 4	Vial 5	Vial 6	Vial 7	Vial 8	Vial 17	Vial 18	Vial 19	Vial 20	Vial 21	Vial 22	Vial 23	Vial 24
10	86.6667	87.1429	93.4426	89.7436	0	0	0	0	70.5128	52.0548	72.7273	62.3188	0	0	0	0
11	95	100	100	96.1538	7.27273	12.5	0	0	94.8718	90.411	95.4545	94.2029	0	0	0	0
12	96.6667	100	100	96.1538	41.8182	60	36.1111	78.5714	100	97.2603	98.4848	98.5507	0	0	0	0
13	98.3333	100	100	96.1538	74.5455	75	72.2222	95.2381	100	98.6301	98.4848	100	13.0435	6.06061	0	0
14	100	100	100	96.1538	83.6364	82.5	94.4444	95.2381	100	98.6301	98.4848	100	30.4348	15.1515	2.85714	19.2308
15	100	100	100	96.1538	94.5455	90	94.4444	95.2381	100	100	100	100	56.5217	42.4242	22.8571	38.4615
16	100	100	100	96.1538	98.1818	95	100	100	100	100	100	100	95.6522	75.7576	74.2857	69.2308
17	100	100	100	96.1538	100	97.5	100	100	100	100	100	100	95.6522	87.8788	91.4286	84.6154
18	100	100	100	100	100	100	100	100	100	100	100	100	100	100	100	100
19	100	100	100	100	100	100	100	100	100	100	100	100	100	100	100	100
20	100	100	100	100	100	100	100	100	100	100	100	100	100	100	100	100
	w; WTB 0% EtOH	w; WTB 6% EtOH	whd165, 0%	whd165, 7%
10	89.2489	0	64.4034	0
11	97.7885	4.94318	93.735	0
12	98.2051	54.1252	98.574	0
13	98.6218	79.2514	99.2787	4.77602
14	99.0385	88.9547	99.2787	16.9186
15	99.0385	93.557	100	40.0662
16	99.0385	98.2955	100	78.7316
17	99.0385	99.375	100	89.8937
18	100	100	100	100
19	100	100	100	100
20	100	100	100	100
SEM
10	1.55283	0	4.68549	0
11	1.29837	3.04689	1.13715	0
12	1.04154	9.60946	0.560345	0
13	0.911632	5.36349	0.417471	3.10405
14	0.961538	3.41035	0.417471	5.69269
15	0.961538	1.19871	7.10543e-15	6.92262
16	0.961538	1.17912	7.10543e-15	5.81078
17	0.961538	0.625	7.10543e-15	2.37059
18	5.80156e-15	4.10232e-15	7.10543e-15	7.10543e-15
19	5.80156e-15	4.10232e-15	7.10543e-15	7.10543e-15
20	5.80156e-15	4.10232e-15	7.10543e-15	7.10543e-15
21
Days After Egg-Laying	w; wtb, 0%				w; wtb, 7%				whd896, 0%				whd896, 7%
	Vial 1	Vial 2	Vial 3	Vial 4	Vial 5	Vial 6	Vial 7	Vial 8	Vial 17	Vial 18	Vial 19	Vial 20	Vial 21	Vial 22	Vial 23	Vial 24
10	42	22	38	35	0	0	0	0		40	44	48	0	0	0	0
11	29	44	40	40	0	0	0	0		42	40	33	0	0	0	0
12	6	14	10	10	0	0	0	0		3	0	2	0	0	0	0
13	0	0	0	4	11	16	26	16		2	0	0	0	0	0	0
14	1	0	0	0	30	18	22	21		0	1	0	13	4	6	2
15	0	0	1	0	14	2	6	4		0	0	0	27	23	22	26
16	0	0	0	0	5	2	0	1		0	0	0	23	23	20	12
17	1	0	0	0	3	0	0	0		0	0	0	5	14	10	19
18	0	0	0	0	1	0	0	0		0	0	0	1	2	2	12
19					0	0	0	0					1	1	6	1
20					0	0	0	1					0	0	0	0
21					0	0	0	0					0	0	2	1
													0	0	0	0
total	79	80	89	89	64	38	54	43	0	87	85	83	70	67	68	73
Days After Egg-Laying	w; wtb, 0%				w; wtb, 7%				CG3790, 0%				CG3790, 7%
	Vial 1	Vial 2	Vial 3	Vial 4	Vial 5	Vial 6	Vial 7	Vial 8	Vial 9	Vial 10	Vial 11	Vial 12	Vial 13	Vial 14	Vial 15	Vial 16
10	42	22	38	35	0	0	0	0	17	25	6	14	0	0	0	0
11	29	44	40	40	0	0	0	0	56	45	59	48	0	0	0	0
12	6	14	10	10	0	0	0	0	14	19	24	23	0	0	0	0
13	0	0	0	4	11	16	26	16	1	0	2	1	0	0	0	0
14	1	0	0	0	30	18	22	21	0	1	0	0	0	0	9	3
15	0	0	1	0	14	2	6	4	0	0	0	0	16	18	16	16
16	0	0	0	0	5	2	0	1	0	0	0	0	21	23	19	21
17	1	0	0	0	3	0	0	0	0	0	0	0	23	12	14	18
18	0	0	0	0	1	0	0	0	0	1	0	0	8	7	5	6
19					0	0	0	0					0	0	2	2
20					0	0	0	1					4	0	0	0
					0	0	0	0					0	0	0	0
													0	0	0	0
total	79	80	89	89	64	38	54	43	88	91	91	86	72	60	65	66
Cumulative
Days After Egg-Laying	w; wtb, 0%				w; wtb, 7%				CG3790, 0%				CG3790, 7%				whd896, 0%				whd896, 7%
	Vial 1	Vial 2	Vial 3	Vial 4	Vial 5	Vial 6	Vial 7	Vial 8	Vial 17	Vial 18	Vial 19	Vial 20	Vial 21	Vial 22	Vial 23	Vial 24	Vial 9	Vial 10	Vial 11	Vial 12	Vial 13	Vial 14	Vial 15	Vial 16
10	53.1646	27.5	42.6966	39.3258	0	0	0	0	19.3182	27.4725	6.59341	16.2791	0	0	0	0	0	45.977	51.7647	57.8313	0	0	0	0
11	89.8734	82.5	87.6404	84.2697	0	0	0	0	82.9545	76.9231	71.4286	72.093	0	0	0	0	0	94.2529	98.8235	97.5904	0	0	0	0
12	97.4684	100	98.8764	95.5056	0	0	0	0	98.8636	97.8022	97.8022	98.8372	0	0	0	0		97.7011	98.8235	100	0	0	0	0
13	97.4684	100	98.8764	100	17.1875	42.1053	48.1481	37.2093	100	97.8022	100	100	0	0	0	0		100	98.8235	100	0	0	0	0
14	98.7342	100	98.8764	100	64.0625	89.4737	88.8889	86.0465	100	98.9011	100	100	0	0	13.8462	4.54545		100	100	100	18.5714	5.97015	8.82353	2.73973
15	98.7342	100	100	100	85.9375	94.7368	100	95.3488	100	98.9011	100	100	22.2222	30	38.4615	28.7879		100	100	100	57.1429	40.2985	41.1765	38.3562
16	98.7342	100	100	100	93.75	100	100	97.6744	100	98.9011	100	100	51.3889	68.3333	67.6923	60.6061		100	100	100	90	74.6269	70.5882	54.7945
17	100	100	100	100	98.4375	100	100	97.6744	100	98.9011	100	100	83.3333	88.3333	89.2308	87.8788		100	100	100	97.1429	95.5224	85.2941	80.8219
18	100	100	100	100	100	100	100	97.6744	100	100	100	100	94.4444	100	96.9231	96.9697		100	100	100	98.5714	98.5075	88.2353	97.2603
19	100	100	100	100	100	100	100	97.6744	100	100	100	100	94.4444	100	100	100		100	100	100	100	100	97.0588	98.6301
20	100	100	100	100	100	100	100	100	100	100	100	100	100	100	100	100		100	100	100	100	100	97.0588	98.6301
21	100	100	100	100	100	100	100	100	100	100	100	100	100	100	100	100	0	100	100	100	100	100	100	100

## Sheet: additional whd alleles
Days After Egg-Laying	WTB, 0% EtOH				WTB, 7% EtOH				whd [1], 0% EtOH				whd [1], 7% EtOH				whd{EP}, 0% EtOH				whd{EP}, 7% EtOH				whd-P{SUPor}, 0% EtOH				whd-P{SUPor}, 7% EtOH
	Vial 1	Vial 2	Vial 3	Vial 4	Vial 5	Vial 6	Vial 7	Vial 8	Vial 9	Vial 10	Vial 11	Vial 12	Vial 13	Vial 14	Vial 15	Vial 16	Vial 17	Vial 18	Vial 19	Vial 20	Vial 21	Vial 22	Vial 23	Vial 24	Vial 17	Vial 18	Vial 19	Vial 20	Vial 21	Vial 22	Vial 23	Vial 24
10	23	18	24	8	0	0	0	0	9	14	7	5	0	0	0	0	39	33	29	36	0	0	0	0	56	54	37	45	0	0	0	0
11	55	63	58	69	0	0	0	0	32	25	26	27	0	0	0	0	44	50	52	41	0	0	0	0	21	27	21	28	0	1	1	1
12	3	3	2	16	5	6	5	0	2	0	1	0	0	0	0	0	1	3	10	2	2	11	3	2	5	4	0	0	16	21	14	7
13	0	0	0	1	29	32	18	33	0	1	0	0	0	3	2	0	0	1	1	0	23	24	29	26	0	0	2	2	22	11	15	12
14	0	1	1	1	21	21	24	21	0	1	0	0	0	3	1	2	1	0	0	0	23	17	15	19	0	0	0	0	3	4	6	2
15	0	0	0	1	14	11	11	14	0	0	0	0	1	0	2	0	0	0	0	0	15	8	12	13	1	0	0	0	1	1	6	1
16	1	0	0	0	3	2	6	7	0	0	0	0	0	0	0	1	0	0	0	0	4	2	4	2	0	0	0	0	1	0	3	0
total	82	85	85	96	72	72	64	75	43	41	34	32	1	6	5	3	85	87	92	79	67	62	63	62	83	85	60	75	43	38	45	23
Cumulative
Days After Egg-Laying	WTB, 0% EtOH				WTB, 7% EtOH				whd [1], 0% EtOH				whd [1], 7% EtOH				whd{EP}, 0% EtOH				whd{EP}, 7% EtOH				whd-P{SUPor}, 0% EtOH				whd-P{SUPor}, 7% EtOH
	Vial 1	Vial 2	Vial 3	Vial 4	Vial 5	Vial 6	Vial 7	Vial 8	Vial 9	Vial 10	Vial 11	Vial 12	Vial 13	Vial 14	Vial 15	Vial 16	Vial 17	Vial 18	Vial 19	Vial 20	Vial 21	Vial 22	Vial 23	Vial 24	Vial 17	Vial 18	Vial 19	Vial 20	Vial 21	Vial 22	Vial 23	Vial 24
10	28.0488	21.1765	28.2353	8.33333	0	0	0	0	20.9302	34.1463	20.5882	15.625	0	0	0	0	45.8824	37.931	31.5217	45.5696	0	0	0	0	67.4699	63.5294	61.6667	60	0	0	0	0
11	95.122	95.2941	96.4706	80.2083	0	0	0	0	95.3488	95.122	97.0588	100	0	0	0	0	97.6471	95.4023	88.0435	97.4684	0	0	0	0	92.7711	95.2941	96.6667	97.3333	0	2.63158	2.22222	4.34783
12	98.7805	98.8235	98.8235	96.875	6.94444	8.33333	7.8125	0	100	95.122	100	100	0	0	0	0	98.8235	98.8506	98.913	100	2.98507	17.7419	4.7619	3.22581	98.7952	100	96.6667	97.3333	37.2093	57.8947	33.3333	34.7826
13	98.7805	98.8235	98.8235	97.9167	47.2222	52.7778	35.9375	44	100	97.561	100	100	0	50	40	0	98.8235	100	100	100	37.3134	56.4516	50.7937	45.1613	98.7952	100	100	100	88.3721	86.8421	66.6667	86.9565
14	98.7805	100	100	98.9583	76.3889	81.9444	73.4375	72	100	100	100	100	0	100	60	66.6667	100	100	100	100	71.6418	83.871	74.6032	75.8065	98.7952	100	100	100	95.3488	97.3684	80	95.6522
15	98.7805	100	100	100	95.8333	97.2222	90.625	90.6667	100	100	100	100	100	100	100	66.6667	100	100	100	100	94.0299	96.7742	93.6508	96.7742	100	100	100	100	97.6744	100	93.3333	100
16	100	100	100	100	100	100	100	100	100	100	100	100	100	100	100	100	100	100	100	100	100	100	100	100	100	100	100	100	100	100	100	100
	0% w;wtb	7% w;wtb	whd [1], 0% EtOH	whd [1], 7% EtOH	whd{EP}, 0% EtOH	whd{EP}, 7% EtOH	whd-P{SUPor}, 0% EtOH	whd-P{SUPor}, 7% EtOH
10	21.4485	0	22.8225	0	40.2262	0	63.1665	0
11	91.7737	0	96.8824	0	94.6403	0	95.5163	2.30041
12	98.3256	5.77257	98.7805	0	99.1468	7.17868	98.1988	40.805
13	98.5861	44.9844	99.3902	22.5	99.7059	47.43	99.6988	82.2093
14	99.4347	75.9427	100	56.6667	100	76.4806	99.6988	92.0924
15	99.6951	93.5868	100	91.6667	100	95.3073	100	97.7519
16	100	100	100	100	100	100	100	100
SEM	4.66999	0	3.96449	0	3.43487	0	1.60538	0
	3.86677	0	1.12552	0	2.25716	0	1.00873	0.894408
	0.483652	1.94539	1.21951	0	0.285021	3.54301	0.747019	5.75241
	0.223359	3.51852	0.609756	13.1498	0.294118	4.08448	0.301205	5.19256
	0.328386	2.19926	0	20.8167	0	2.61424	0.301205	4.05523
	0.304878	1.7215	0	8.33333	0	0.850463	7.10543e-15	1.57156
	4.10232e-15	0	0	4.10232e-15	0	0	7.10543e-15	5.80156e-15
	WT, 0% EtOH				WT, 7% Etoh				whd [1], 0% EtOH				whd [1], 7% EtOH				whd{EP}, 0% EtOH				whd{EP}, 7% EtOH				whd-P{SUPor}, 0% EtOH				whd-P{SUPor}, 7% EtOH
	slope	intercept	50% eclosion		slope	intercept	50% eclosion		slope	intercept	50% eclosion		slope	intercept	50% eclosion		slope	intercept	50% eclosion		slope	intercept	50% eclosion		slope	intercept	50% eclosion		slope	intercept	50% eclosion
Vial 1	67.0732	-642.683	10.3273		29.1667	-331.944	13.0952		74.4186	-723.256	10.3906		100	-1400	14.5		51.7647	-471.765	10.0795		34.3284	-408.955	13.3696		67.4699	-607.229	9.74107		51.1628	-576.744	12.25
Vial 2	74.1176	-720	10.3889		44.4444	-525	12.9375		60.9756	-575.61	10.26		50	-600	13		57.4713	-536.782	10.21		38.7097	-446.774	12.8333		63.5294	-571.765	9.78704		55.2632	-605.263	11.8571
Vial 3	68.2353	-654.118	10.319		37.5	-451.562	13.375		76.4706	-744.118	10.3846		20	-220	13.5		56.5217	-533.696	10.3269		46.0317	-547.619	12.9828		61.6667	-555	9.81081		33.3333	-366.667	12.5
Vial 4	71.875	-710.417	10.5797		28	-329.375	13.5491		84.375	-828.125	10.4074		66.6667	-866.667	13.75		51.8987	-473.418	10.0854		30.6452	-353.226	13.1579		60	-540	9.83333		52.1739	-591.304	12.2917
average			10.4037				13.2392				10.3607				13.6875				10.1755				13.0859				9.79306				12.2247
SEM			0.0607042				0.137305				0.0338988				0.3125				0.0587726				0.115498				0.0197402				0.134168
