# Supplementary material for: Developmental Ethanol Exposure Leads to Dysregulation of Lipid Metabolism and Oxidative Stress in Drosophila
Source: G3 (Bethesda). 2014 Nov 11;5(1):49–59. doi: 10.1534/g3.114.015040 (PMC4291469; doi:10.1534/g3.114.015040)
Supplement: Supporting Information [file supp_g3.114.015040_TableS1.xlsx]

## Sheet: Sheet1
Affymetrix Probe Set ID	Fold Change (control:7%-ethanol reared)	Representative Public Transcript ID	Gene or Protein Name (if known)
1635719_at	0.00299542	CG7599-RA	Gene V
1623068_at	0.0119793	CG4105-RA	Cytochrome P450-4e3
1623570_at	0.0167609	CG7924-RA	---
1636503_at	0.0256001	S.C2R000985	---
1634005_at	0.0266343	CG7906-RA	---
1627976_at	0.0285583	CG31622-RD	Gustatory receptor 39a
1639823_at	0.0291931	CG3331-RA	ebony
1630257_s_at	0.0298295	LP12023	---
1625660_at	0.0333243	CG4151-RA	---
1623681_at	0.0339114	CG10163-RA	--- /// ---
1630192_at	0.0343421	CG32762-RA	---
1638333_at	0.0375016	CG9614-RD	pipe
1639125_at	0.0386717	CG31630-RA	---
1640514_at	0.0401386	HDC03347	---
1627907_at	0.0409142	HDC06110	---
1633679_at	0.0416158	HDC16566	---
1627285_at	0.0416888	CG6118-RA	---
1641099_a_at	0.0427376	CG16801-RB	CG16801
1627149_at	0.0433764	HDC18498	---
1630742_at	0.0439049	CG4805-RA	pickpocket 28
1631988_at	0.0439175	CG15555-RA	---
1632320_at	0.0440264	CG32080-RA	---
1627805_at	0.0440627	CG40225-RA	---
1634088_at	0.0447604	S.C3L001381	---
1637385_a_at	0.0452151	CG9780-RA	Neprilysin
1624875_at	0.0455559	CG3650-RA	---
1636584_at	0.0457409	HDC14614	---
1630095_a_at	0.0467957	CG3915-RB	Derailed 2
1623180_a_at	0.0477273	CG33183-RC	Complementation group D
1624319_at	0.0480678	CG12455-RA	---
1623332_at	0.0494511	CG15505-RA	Odorant-binding protein 99d
1639571_s_at	0.0504774	CG18743-RA	heat shock 70 /// heat shock 70
1627965_s_at	0.0504779	HDC13250	---
1626490_s_at	0.050575	S.C3R000417	---
1623640_at	0.050675	S.C3L002201	RNA-binding protein 6
1636138_at	0.0509575	CG12509-RA	---
1640721_at	0.0528952	S.CX002013	---
AFFX-Dm-AF298789-1_at	0.0530333	---	---
1629845_at	0.0536708	CG13835-RA	CG13834
1635646_at	0.0538981	HDC10264	---
1623786_at	0.0539715	S.C3L000097	---
1640718_at	0.057012	CG31257-RA	---
1635195_at	0.0571284	HDC08564	---
1623245_at	0.0577482	HDC03927	---
1638787_at	0.0585552	CG40207-RA	---
1632442_at	0.0597507	CG32596-RA	---
1636550_at	0.0598837	CG31941-RA	Odorant-binding protein 22a
1626410_at	0.0615111	S.C2L002280	---
1639605_at	0.0618078	CG13289-RA	--- /// ---
1637087_at	0.0620016	HDC06257	---
1630461_at	0.0628198	HDC03333	---
1625961_at	0.0628679	Dm.3L.23794.0	---
1637890_at	0.0630958	S.CX000783	---
1638569_at	0.0648915	S.C2R002451	---
AFFX-Dm-Z49777_at	0.0651883	---	---
1636779_at	0.0653372	S.CX000755	---
1637642_at	0.0654451	CG15047-RA	---
1626282_at	0.0655586	HDC01993	---
1633697_at	0.0656351	HDC15394	---
1639650_at	0.0658817	Dm.3L.22818.0	---
1630428_at	0.0664419	HDC10904	---
1640017_at	0.0665556	CG32393-RA	---
1624612_at	0.0675574	CG30186-RA	Gustatory receptor 59c
1634743_at	0.0677385	CG15292-RA	---
1636426_at	0.0683667	CG6421-RA	---
1636878_at	0.0689076	S.C3L001116	---
1631160_at	0.0690522	HDC02265	---
1629293_at	0.0692182	CG32635-RA	--- /// ---
1626920_at	0.0695748	HDC11835	---
1635296_at	0.0696006	S.C3R002052	---
1638291_at	0.0702555	S.CX002145	---
1629267_at	0.0708482	HDC11191	---
1624918_at	0.0725487	HDC06900	---
1623224_at	0.0732526	CG7355-RA	Gene II
1629224_at	0.0739887	CG14420-RA	---
1627902_at	0.0740659	S.C2L002696	---
1630040_at	0.0745625	S.CX000065	CG12467
1635206_at	0.0751681	HDC19641	---
1639336_at	0.0752334	CG12522-RA	---
1630104_at	0.0755647	HDC16874	---
1640902_at	0.0758483	S.C3R003519	---
1640148_at	0.0761885	HDC05687	---
1634066_at	0.0769383	S.C3R001951	---
1628003_s_at	0.0769879	HDC03204	---
1631443_at	0.0780942	CG16815-RA	---
1632060_at	0.0782029	CG5610-RA	Dalpha1
1639750_at	0.0786331	CT34445	---
1626709_at	0.0791919	CG30179-RA	Muscle-specific LIM protein at 60A
1636507_at	0.0797147	CG32754-RA	vanin-like
1627363_at	0.0801065	HDC03136	---
1634310_at	0.0803591	CG12408-RA	TpnC4
1637920_at	0.0816056	S.C2L002691	---
1626501_at	0.0816668	CG7454-RA	Odorant receptor 85a
1629915_at	0.0820492	S.C3R003231	---
1635662_at	0.0830656	CG32468-RA	---
1632460_at	0.083399	HDC11700	---
1627830_at	0.0834172	CG1058-RA	ripped pocket
1640604_at	0.0834986	CG3309-RA	---
1629764_at	0.0836157	S.CX001945	---
1628239_at	0.0836758	HDC13111	---
1639470_at	0.0840773	HDC13103	---
1640087_at	0.0847906	CG32771-RA	CG15470
1639681_at	0.0848916	CG40155-RA	---
1641716_x_at	0.0853647	HDC04773	---
1626445_at	0.0865175	HDC12196	---
1637964_at	0.0865794	CG7336-RA	Gene VI
1638817_at	0.0865953	CG15594-RA	---
1624734_at	0.086807	HDC09451	---
1638239_at	0.0877942	HDC16402	---
1628631_at	0.0884369	S.C2L000511	Seminal fluid protein 24Bb
1638169_s_at	0.0886978	CT32415	--- /// ---
1640355_at	0.0887162	CG5246-RA	---
1637868_at	0.0888644	HDC02017	---
1634908_at	0.0891405	S.C3R002343	---
1628223_at	0.0892024	LD28384	---
1640494_at	0.0894192	CG13272-RA	CG33312
1632549_at	0.0901645	HDC07885	---
1634059_at	0.0906906	CG12543-RA	CG12543
1623394_at	0.0907313	CG3536-RA	CG13530
1638228_s_at	0.0911528	Transposon.88	---
1629547_at	0.092073	CG2412-RA	Rad51C
1630947_s_at	0.092172	HDC07100	---
1633147_at	0.0921911	CG10659-RA	--- /// ---
1634175_at	0.0928933	CG33148-RB	Multiple C2 domain and transmembrane region protein
1639695_s_at	0.093213	HDC17687	---
1637199_at	0.0932772	HDC10582	---
1636509_at	0.0942239	HDC05522	---
1641258_at	0.0946825	CG31437-RA	---
1630133_at	0.0948662	CG1048-RA	zerknullt 2
1624522_at	0.0949736	CG5302-RA	---
1626936_at	0.0950242	Dm.2L.1487.0	---
1624545_at	0.0950468	CG32504-RA	---
1627234_at	0.0955818	Dm.X.58307.0	---
1627279_at	0.0959383	CG4684-RA	nervous wreck
1639562_at	0.096445	CG12491-RA	--- /// ---
1627989_at	0.0966744	Dm.3L.28580.0	---
1626789_at	0.0978559	CG13618-RA	---
1628817_at	0.0982111	S.C2L000604	---
1636763_at	0.0984034	Dm.2L.5703.0	--- /// ---
1636228_at	0.0987261	CG1478-RA	defective chorion 2
1627706_a_at	0.0991224	CG33174-RA	inactivation no afterpotential E
1624423_at	0.0993122	CG5945-RA	---
1639717_at	0.0993723	HDC20112	---
1624827_at	0.0996434	CG11698-RA	---
1626869_a_at	0.100967	CG31619-RB	---
1623618_at	0.101548	CG14163-RA	CG12524
1638917_at	0.101581	S.C2R001842	---
1627588_at	0.101944	CG12483-RA	---
1641402_at	0.101975	HDC03049	---
1639129_at	0.102281	CG7189-RA	Gustatory receptor 66a
1626256_at	0.102312	CG13836-RA	---
1627481_at	0.102424	CG15615-RA	---
1625213_at	0.102947	HDC14129	---
1629330_at	0.103471	CG40335-RA	---
1627442_at	0.103859	HDC05034	---
1628354_at	0.104016	HDC17098	---
1638705_at	0.104085	CG14069-RA	---
1633085_at	0.104697	S.C2R000107	---
1625098_at	0.104811	S.C3R001954	---
1635889_at	0.105428	HDC05326	---
1630108_a_at	0.10579	CG10998-RB	ryder cup
1638662_at	0.10588	S.C2L000209	---
1625381_at	0.105948	CG7350-RA	Gene IV
1628519_at	0.106396	CG15741-RA	---
1627857_at	0.106609	Dm.3L.23664.0	---
1639570_at	0.106623	CG11966-RA	---
1640114_at	0.106773	HDC13350	---
1629677_at	0.10719	CG14666-RA	---
1630873_s_at	0.107383	S.C2R001467	---
1625821_at	0.107415	HDC02770	---
1632746_at	0.107586	CG13467-RA	CG13466
1637340_s_at	0.107939	HDC18214	---
1638003_at	0.108571	CG14204-RA	---
1630310_at	0.108656	CG32751-RA	---
1626921_at	0.108953	S.C3R001749	---
1641356_at	0.109204	CG33300-RA	Mucin 30E
1627596_at	0.109531	CG4446-RA	---
1633007_at	0.109611	CR31511-RA	---
1636077_at	0.109646	HDC02445	---
1623781_at	0.110243	HDC09412	---
1637297_at	0.110383	CT40582	---
1628528_at	0.110793	CG9397-RA	deformed
1631946_at	0.111093	CG7173-RA	---
1640973_at	0.111321	Dm.3R.42652.0	---
1626843_at	0.111814	HDC17117	---
1625322_at	0.111917	HDC17143	Glycogen Synthase Kinase 3
1634986_at	0.112125	CG32821-RA	---
1639521_at	0.112339	Dm.2L.6989.0	---
1627720_at	0.11281	CG14301-RA	---
1630221_at	0.113477	CG11600-RA	---
1625952_at	0.113705	S.C2L002689	---
1628380_at	0.114014	CG13647-RA	---
1637657_at	0.114182	S.C3R001744	---
1630137_at	0.114219	CG15696-RA	---
1641076_at	0.114309	CG7630-RB	---
1633311_at	0.114502	CG14808-RA	Sarcoglycan delta
1637640_at	0.114612	CG32320-RA	---
AFFX-Dm-J01347-1_s_at	0.11482	---	---
1626732_at	0.115016	CG30217-RA	---
1623939_at	0.115417	S.C3L002033	---
1638813_at	0.115784	CG15499-RA	---
1636159_at	0.115927	HDC14639	---
1623500_at	0.116461	CG13622-RA	---
1636820_s_at	0.116855	CG10594-RA	spook
1636315_at	0.117145	CG1360-RA	---
1639884_at	0.117251	CG9697-RA	PGRP-SB2
1627630_s_at	0.117556	S.CX000782	---
1626736_at	0.117879	CG3895-RA	Polyhomeotic
1631123_at	0.117998	CG2105-RA	DCorin
1640479_at	0.118364	CG9519-RA	---
1623116_at	0.118364	HDC19639	---
1626661_at	0.118506	CG31355-RA	---
1631647_at	0.120283	HDC12051	---
1635622_at	0.120951	S.C2L001705	---
1638757_a_at	0.120988	CG17780-RB	---
1636220_at	0.121076	CG10587-RA	---
1631257_at	0.121162	HDC08154	---
1638242_at	0.121214	HDC07112	---
1626019_at	0.121451	HDC17696	---
1636360_at	0.121883	HDC17524	---
1636893_at	0.122223	CG32798-RA	---
1626042_at	0.122402	HDC16902	---
1631818_at	0.123949	CR33345-RA	---
1627745_s_at	0.12427	HDC20461	---
1631748_at	0.124625	HDC17718	---
1631422_at	0.124905	HDC20340	---
1637751_at	0.124989	CG32563-RA	---
1633438_at	0.125472	S.C3L002779	---
1624511_s_at	0.125649	S.C2R002095	---
1640937_at	0.125737	S.C2R002646	---
1631503_at	0.126097	S.C2R002361	CG13487
1631113_s_at	0.126174	HDC02762	---
1628015_at	0.12643	CG9176-RC	CNG channel-like
AFFX-Dm-AF292559-3_s_at	0.126926	---	---
1634626_at	0.127333	CG14766-RA	---
1626505_at	0.127824	HDC01136	---
1626035_x_at	0.127912	S.C2R002100	---
1632920_at	0.127952	CG10700-RA	---
1638746_at	0.128256	S.C3L000852	---
1630120_s_at	0.128529	CT35995	---
1630769_at	0.128532	HDC18493	---
1623912_at	0.128653	Dm.3L.30738.0	---
1623828_at	0.1288	S.C3R001952	---
1628442_at	0.129185	HDC10384	---
1633499_at	0.129489	CG13057-RA	retinin
AFFX-Dm-AF323980-1_at	0.129705	---	---
1629635_at	0.129887	CG2051-RC	---
1630757_at	0.130253	HDC08026	---
1639226_at	0.13045	HDC13584	---
1623334_at	0.131379	CG12913-RA	---
1627683_at	0.131443	HDC16265	---
1632093_at	0.131862	HDC16240	---
1633608_at	0.131967	Dm.3R.40215.0	---
1629874_at	0.132586	CG17461-RA	Kif3C
1630595_at	0.132979	CG17601-RA	---
1640471_at	0.13317	S.CX001089	---
1625057_at	0.134545	CG9108-RA	Regulator of G-protein signalling 7
1638024_at	0.135362	HDC10065	---
1624195_at	0.135375	CG3850-RA	sugarbabe
1623585_at	0.135637	CG14366-RA	CG14365
1624965_at	0.135749	Dm.2R.14794.0	---
1636117_at	0.136108	Dm.3L.31639.0	---
1639718_at	0.136337	CG18764-RA	---
1625522_at	0.137452	CG32551-RA	---
1623757_at	0.137826	CG16963-RA	drosocrystallin
1640941_at	0.137945	HDC09876	---
1634327_at	0.137951	HDC05702	---
1635707_at	0.13802	S.C2R002019	---
1635626_s_at	0.138203	Dm.2R.13264.0	---
1629223_at	0.138913	S.C2R002822	---
1628477_s_at	0.139391	CG4746-RA	---
1624882_at	0.139762	CG4066-RA	---
1634121_at	0.139777	CG13421-RA	Odorant-binding protein 57c
1629699_at	0.139844	CG15311-RA	---
1638117_at	0.139993	CG14451-RA	---
AFFX-Dm-O65524_at	0.140039	---	---
1625782_at	0.140867	CG14010-RA	---
1631202_s_at	0.141435	HDC02005	---
1630330_at	0.141508	CG31112-RA	---
1630666_at	0.141571	HDC06940	---
1622900_at	0.141734	CG30330-RA	Gustatory receptor 59d
1631702_at	0.141754	CG15888-RA	---
1629590_at	0.14178	CG32256-RA	Gustatory receptor 64c
1640692_at	0.141878	S.C3R000096	---
1639342_at	0.142604	CG1331-RA	cuticle cluster 3
1630576_at	0.142758	CG12872-RA	CG12870
1625619_at	0.142768	CG9614-RI	pipe
1636167_at	0.143035	Dm.2R.18792.0	---
1629895_at	0.143131	CT10352	---
1624999_s_at	0.143155	HDC14396	---
1626796_at	0.143234	HDC14260	---
1639698_at	0.143332	CG15909-RA	---
1631115_at	0.143547	CG12665-RA	Odorant-binding protein 8a
1624469_at	0.14388	CG8985-RA	Dromyosuppressin receptor 1
1633887_at	0.143921	CG13857-RA	--- /// --- /// ---
1637355_at	0.144008	CG16726-RA	---
1631789_at	0.144327	HDC10902	---
1639631_at	0.144481	HDC16453	---
1636120_at	0.145094	S.C3L001397	---
1637304_at	0.14521	CG14911-RA	---
1627327_at	0.145521	CG10812-RA	Drosomycin B
1638718_at	0.145939	S.C2R002196	---
1632307_at	0.146129	HDC10507	---
1631824_at	0.146329	CG6599-RA	CG13980
AFFX-r2-TagIN-5_at	0.147053	---	---
1632115_at	0.147224	S.CX002135	---
1623095_at	0.147837	HDC02011	---
1628346_at	0.147987	HDC13404	---
1639741_at	0.148306	CG6096-RA	E(spl) region transcript m5
1638234_s_at	0.148652	HDC13012	---
1637541_at	0.14955	CG12955-RA	Follistatin
AFFX-Dm-AF117335_at	0.149604	---	---
1630646_at	0.150167	CG11053-RA	CG11053
1624212_at	0.150255	CG6784-RA	---
1628967_at	0.150539	CG7608-RA	Gene III
1624566_at	0.150612	HDC01059	---
1624902_at	0.150636	CG9720-RA	prolyl-4-hydroxylase-alpha NE2
1634819_at	0.150779	CG9283-RA	CG9283
1629237_at	0.151246	CG11100-RA	Mes2
1641691_at	0.151606	S.C2R000108	---
1624526_s_at	0.152911	S.C3R000890	---
1627182_at	0.153036	CG13299-RA	---
1638714_at	0.153868	CG8982-RA	ovulin
1636748_at	0.154145	HDC18706	---
1624977_at	0.154166	HDC06364	---
1628410_at	0.154219	Dm.2R.10538.0	---
1635158_at	0.154501	CG13924-RA	---
1639616_a_at	0.155023	CG9094-RB	---
1625192_at	0.155537	CG12885-RA	---
1629757_at	0.156215	CG30327-RA	CG30327
1624920_at	0.156297	HDC14091	---
1641407_at	0.156864	S.C2L001070	---
1629191_s_at	0.156915	CG6154-RA	---
1635251_at	0.156959	CG32553-RA	---
1624974_at	0.157173	Dm.U.49056.0	---
1632047_at	0.157805	CG18271-RA	---
1629656_at	0.15781	S.C2L001753	---
1632599_at	0.157836	Dm.3L.23990.0	---
1628748_at	0.158115	HDC20565	---
1637147_s_at	0.158147	HDC19895	---
1640385_at	0.158198	HDC02359	---
1636105_at	0.158203	CG13675-RA	---
AFFX-Dm-AJ002682-1_s_at	0.158244	---	---
1640951_at	0.158738	S.C2R001136	---
1632219_at	0.159102	HDC07055	---
1626594_s_at	0.159222	CT40960	seven-up
1627701_at	0.159451	HDC13141	---
1630294_at	0.159995	CG15733-RA	Tenascin accessory
1626597_at	0.160091	CG9521-RA	---
1626668_at	0.160348	S.C2R002437	---
1639163_at	0.160628	S.C2R001527	---
1641503_at	0.16078	HDC19486	---
1628772_at	0.161894	S.C2L000215	---
1623488_at	0.16283	CG40164-RB	---
1634275_s_at	0.162908	HDC10042	---
1640832_at	0.162923	S.C3L002902	---
1640814_at	0.163197	HDC07384	---
1639119_at	0.163578	HDC13282	---
1631256_at	0.163613	CG2253-RA	Upf2
1625584_at	0.163845	CG8654-RA	---
1641315_at	0.164121	CG15125-RA	---
1633206_at	0.164165	CG9780-RA	Neprilysin
1635012_x_at	0.164309	Transposon.73	---
1640094_at	0.164712	S.CX000355	---
1636128_at	0.164792	CG13838-RA	---
1635855_at	0.164972	CG30076-RA	---
1640756_at	0.16503	HDC19801	---
1633979_at	0.165067	CT32716	---
1623338_at	0.165286	CT35233	---
1623661_at	0.165779	S.CX001574	---
1640687_at	0.166015	CT33523	---
1624426_at	0.166061	HDC13364	---
1638331_s_at	0.166248	CG31054-RA	--- /// ---
1640617_at	0.167217	HDC16032	---
1632684_s_at	0.167281	CG4575-RA	--- /// giant
1635648_at	0.167447	CG14490-RA	---
1628758_at	0.167973	CG1774-RA	---
1635529_at	0.168625	S.C2R002357	---
1630789_at	0.16863	CG5897-RA	---
AFFX-Dm-Q9S720_at	0.168673	---	---
1632729_at	0.168759	CG5737-RA	doublesex-Mab related 93B
1634090_at	0.169155	CG14633-RA	CG12467
1640347_at	0.169203	CG15398-RA	---
1636307_at	0.169304	HDC02380	---
1625432_at	0.16946	CG12443-RA	thisbe
1628649_at	0.16959	CG5016-RA	lethal (3) 02640 /// male specific transcript 57D
1641658_at	0.170004	HDC12511	---
1636992_at	0.17036	HDC07665	---
1629230_at	0.171042	CG32279-RA	drosomycin-D
1636828_at	0.171087	CG15732-RA	CG15732
1625390_at	0.171899	CG40090-RA	---
1628857_at	0.172007	HDC03425	---
1639638_a_at	0.17254	CG14502-RA	---
1624670_at	0.172794	CG7589-RA	---
1629610_at	0.172943	CG1895-RA	Cyp28c1
1635599_at	0.172995	CG5540-RA	Odorant receptor 98a
1638042_at	0.173203	CG32083-RA	---
1635545_at	0.174325	HDC07667	---
1640262_at	0.174419	CG30079-RA	---
1632045_at	0.174629	CG5697-RA	---
1625721_s_at	0.174989	S.C2R001120	Derailed 2
1635932_at	0.175123	CG8202-RB	---
1626608_at	0.175265	HDC11212	---
1636448_at	0.175527	S.C2L001216	---
1641046_at	0.175721	HDC05891	---
1641637_at	0.176894	CG17382-RA	CG17382
1640209_at	0.177346	S.C3R000448	---
1623174_at	0.177636	HDC17338	---
1637139_at	0.177687	CG15000-RA	lethal (3) SH143
1636384_at	0.178087	CG32703-RA	---
1629524_at	0.178542	S.C2L002404	---
1641161_at	0.179034	CG30295-RA	Ipk1
1623759_at	0.179125	CG13428-RA	---
1634458_at	0.179178	CG31635-RA	---
1632379_at	0.179194	HDC03736	---
1629516_at	0.179205	CG40165-RA	---
1632572_at	0.179836	HDC04542	---
1627535_at	0.179896	S.C2L000152	---
1629439_at	0.180729	CG10431-RA	---
1631884_at	0.180754	HDC04663	---
1629912_at	0.181088	HDC01267	---
1630954_at	0.181111	Dm.3L.22293.0	---
1636399_at	0.181127	HDC08171	---
1630339_at	0.18122	CT35797	---
1639989_at	0.181554	Dm.2R.17651.0	---
1640467_at	0.181837	HDC06474	---
1635929_at	0.182054	HDC00631	CG10017
1628606_at	0.182469	HDC13487	---
1633482_at	0.182669	HDC02784	---
1638542_at	0.182753	CG15685-RA	CG15685
1624462_at	0.183232	CG32331-RA	---
1626495_at	0.183305	HDC17468	---
1631219_at	0.183314	HDC10927	---
1626723_at	0.183476	CG6515-RA	Neuropeptide receptor
1634073_at	0.183818	CG13466-RA	CG13466
1629913_at	0.183825	Dm.2L.6695.0	---
1641204_at	0.184007	CG14864-RA	---
1636030_s_at	0.18446	CT30953	---
1623892_at	0.184533	CG12205-RA	blastoderm-specific gene 25A
1626828_at	0.185237	Dm.2L.3449.0	---
1628055_at	0.185414	CG13495-RA	Gustatory receptor 58b
1633330_at	0.185533	HDC15172	---
1626643_at	0.185573	CG32160-RA	---
1630135_at	0.185634	CT31958	---
1632173_at	0.185752	HDC14234	---
1623280_at	0.185756	Dm.3L.31347.0	---
1630241_at	0.185834	CG12350-RA	lambdaTry
1632459_at	0.185838	CG15166-RA	---
1638654_at	0.186095	CG14645-RA	--- /// Ribosomal protein L36A
1641668_at	0.186336	HDC02041	---
1630426_at	0.186427	HDC06498	---
1636936_at	0.186567	CG15778-RA	CG15778
1637488_at	0.18658	CG3389-RA	Cad88C
1639053_at	0.187246	Dm.3R.38149.0	---
1629926_at	0.187373	CG1342-RA	Serpin 100A
1639124_at	0.187568	CG31283-RA	---
1641555_at	0.187779	HDC10635	RNA-binding protein 6
1639291_at	0.187797	Dm.2R.21310.0	---
1640831_at	0.188024	CG15004-RA	tipE homolog 2
1627730_at	0.188037	CG15660-RA	Rgk3
1631254_at	0.188322	CG32693-RA	Gr9a
1629284_a_at	0.18837	CG32387-RA	CG32387
1631839_at	0.188655	CG40169-RA	anon-38C.20
1637986_at	0.188816	CG15253-RA	---
1629828_at	0.189072	CG13375-RA	---
1627556_at	0.189078	CG15639-RA	---
1625463_at	0.189118	CG7411-RA	Histamine-gated chloride channel subunit 2
1639379_at	0.189165	HDC03720	---
1631250_at	0.189279	CT36460	intermediate nerve cord defective
1628166_a_at	0.189356	CG13803-RB	--- /// Dromyosuppressin receptor 2
1641371_at	0.189411	CG2070-RA	---
1631036_at	0.18961	CG11816-RA	---
1627260_at	0.189816	CG11693-RA	---
1636987_at	0.189818	HDC05191	---
1641240_a_at	0.190384	CG1889-RA	Fibrinogen-related protein
1629393_s_at	0.19046	HDC07883	---
1637519_at	0.19046	CG13783-RA	CG13783
1627710_at	0.190743	HDC11637	---
1638084_at	0.190811	HDC18414	---
1634751_at	0.190904	HDC11843	---
1623990_at	0.19095	HDC17319	---
1633062_at	0.191284	CG32791-RA	---
1628185_at	0.191412	CG32121-RA	--- /// ---
1641388_at	0.191672	HDC15389	---
1640770_a_at	0.192213	CG18023-RA	nuclear hormone receptor
1626409_at	0.192833	CG11997-RA	---
1623131_at	0.192945	S.C2R002092	---
AFFX-r2-Dros-GAPDH-M_a_at	0.192998	AFFX-Dm-Gpdh-M	---
1623220_at	0.193156	HDC16100	---
1640432_at	0.193185	CG40337-RA	---
1633646_at	0.193343	CG2457-RA	CG42447 /// inaF
1634046_at	0.193533	HDC15213	---
1634741_at	0.19406	Dm.3L.25873.0	---
1640437_at	0.194208	CG1867-RA	Odorant receptor 98b
1628060_at	0.194322	S.CX000340	---
AFFX-Dm-U55943-1_x_at	0.194486	---	---
1623677_at	0.194772	S.C3R003414	---
1630558_a_at	0.194822	CG15069-RA	Rgk2
1624703_at	0.195079	CG31481-RA	proboscipedia
1631670_at	0.195102	CG8137-RA	serpin 2
1632229_at	0.195118	CT34983	---
1626970_at	0.19512	CG6649-RA	UDP-glycosyltransferase
1635361_at	0.195767	CG18806-RA	---
1635930_at	0.195957	CG5264-RA	buttonless
1631078_at	0.196458	CG10125-RA	zero population growth
1634847_at	0.197188	CG14165-RA	CG14165
1627413_at	0.197752	CG14365-RA	CG14365
1632211_at	0.198345	CG31829-RA	Cullin3
1627503_at	0.199657	CG31878-RB	---
1637934_at	0.199918	HDC19504	---
1632107_at	0.200052	HDC18329	---
1625715_at	0.200352	CG11462-RA	---
1629561_at	0.201335	HDC07159	---
1624691_at	0.20196	S.CX001472	---
1626063_at	0.202087	HDC13664	---
1632376_at	0.202222	CG5644-RA	---
1623389_at	0.202223	CG11573-RA	Discoidin domain receptor
1640990_at	0.20247	CG13998-RA	---
1624785_at	0.202536	HDC16199	---
1625423_at	0.202539	HDC08756	---
1638524_s_at	0.202858	HDC14862	Seminal fluid protein 93F
1634056_at	0.203472	CG6545-RA	ladybird
1629704_at	0.203526	HDC05281	---
1626777_at	0.203732	HDC05797	---
1624005_at	0.204286	Dm.3R.48180.0	---
1633570_at	0.204344	CG1688-RA	---
1632491_at	0.204378	CG32985-RA	---
1631754_at	0.204582	HDC19808	---
1629056_at	0.204604	CG16931-RA	Gene I
1641122_at	0.204714	HDC02532	---
1640389_at	0.204842	CG30128-RA	Odorant-binding protein 56c
1624575_a_at	0.205244	CG14307-RH	fruitless
1639656_at	0.205287	Dm.2L.9124.0	---
1635432_at	0.205342	CG14607-RA	---
1638184_at	0.20541	CG13936-RA	---
1629979_at	0.205458	HDC05374	---
1628590_at	0.205805	CG12920-RA	---
1638402_at	0.205962	CG40195-RA	---
1630607_at	0.206076	CG6938-RA	---
1626428_s_at	0.206246	HDC12143	---
AFFX-Dm-ATU18126_at	0.206329	---	---
1626761_at	0.206809	CT39025	---
1634744_at	0.20681	HDC06266	---
1626005_at	0.206857	CG40188-RB	---
1625285_at	0.20719	HDC18813	---
1628165_at	0.207424	HDC16123	---
1630872_at	0.207433	CG31750-RA	Gr36d
1638221_at	0.207557	CG15582-RA	Odorant-binding protein 83d
1627350_at	0.207783	CG12420-RA	---
1639445_at	0.207809	Dm.3L.29618.0	---
AFFX-Dm-Q9LPD6_at	0.207908	---	---
1624903_at	0.208248	CG12048-RA	pickpocket 21
1638586_at	0.208444	CG9768-RA	---
1629633_at	0.208985	CG15255-RA	---
1626068_at	0.209044	CG1652-RA	lectin-46Cb
1635726_at	0.20925	HDC07309	---
1624546_at	0.209406	HDC17336	---
1634366_at	0.209542	CG32185-RA	---
1639304_at	0.209658	HDC08744	---
1637287_at	0.20992	CG13260-RA	CG13260
1630125_s_at	0.210267	HDC12190	---
1632863_at	0.210302	HDC02501	---
1628454_at	0.210957	CG10972-RA	pickpocket 12
1626932_at	0.211387	CG15194-RA	---
1631510_at	0.211612	CG16937-RA	---
1633316_at	0.211783	CG30490-RA	---
1637719_at	0.211786	CG16793-RA	---
1623921_at	0.212134	HDC17477	Drosophila A kinase anchor protein
1638954_at	0.212504	CG5936-RA	---
1638891_at	0.21264	CG31031-RA	---
1630837_at	0.212712	HDC19406	---
1640453_at	0.213635	HDC07503	---
1626904_at	0.213802	CG2112-RA	CG11574
1625336_s_at	0.213872	HDC08273	---
1638459_at	0.214107	HDC06896	---
1626704_at	0.21431	CG7248-RA	---
1639973_a_at	0.214432	CG32116-RA	Odorant receptor 69a
1627313_at	0.214801	CG8260-RA	---
1627935_a_at	0.215729	CG13517-RB	Odorant-binding protein 59a
1625142_s_at	0.2158	CG33268-RA	--- /// ---
1638660_at	0.216786	HDC16553	---
1637818_at	0.217021	CG6902-RA	---
1635590_a_at	0.217119	CG12441-RB	---
1626442_at	0.217355	CG7224-RA	---
1627618_at	0.217386	CG15455-RA	CG15455
1638617_at	0.217795	Dm.3L.25461.0	---
1625791_s_at	0.217854	Transposon.68	---
1635133_at	0.217905	HDC04018	---
1625501_at	0.218222	HDC13885	---
1638920_at	0.218787	S.C3L001719	---
1632798_at	0.21887	CG17957-RA	serendipity-alpha
1623301_at	0.218895	HDC19877	---
1632841_x_at	0.218984	CG6489-RA	heat shock 70
1638831_at	0.219868	HDC18297	---
1628219_at	0.219993	CG32050-RA	---
1631589_at	0.220033	HDC02165	---
1638723_at	0.220355	HDC19986	---
1629736_at	0.220369	Dm.3R.45281.0	---
1635577_at	0.220648	CT34486	---
1638907_at	0.220678	HDC15611	---
1623867_at	0.220704	CG14168-RA	---
1629840_at	0.220716	S.C3R001105	---
1640081_at	0.220876	CG16976-RA	---
1637435_at	0.220989	CG9431-RA	kekkon4
1627747_s_at	0.221024	AM01415_revcomp	CG11008
1635657_s_at	0.221165	CT36054	small conductance calcium-activated potassium channel
1639283_at	0.221408	HDC06615	---
1630596_at	0.221652	CG14643-RA	CG14643
1627509_s_at	0.22198	CG12787-RC	hoepel
1627137_at	0.222071	HDC15105	---
1628010_at	0.222445	CG14496-RA	CG14496
1633119_at	0.222575	S.C2R000796	---
1633214_at	0.222965	CG4835-RA	---
1634312_at	0.223084	Dm.2L.7286.0	---
1632174_at	0.223149	HDC17385	---
1637415_at	0.223761	CG6576-RA	---
1636874_at	0.223774	HDC15518	---
1633500_at	0.224094	S.C2R002103	---
1637882_at	0.224611	S.C2R001529	---
1628470_s_at	0.224662	HDC08134	---
1637616_at	0.224913	Dm.3R.47008.0	---
1637851_at	0.224916	CG7422-RA	---
1628443_at	0.22508	CG5832-RA	CG5829
1634497_at	0.225105	HDC09517	---
1625811_at	0.225115	HDC09865	---
1624825_s_at	0.225391	HDC08475	---
1636817_s_at	0.225571	HDC09797	---
1641128_a_at	0.225673	CG15427-RA	turtle
1632561_at	0.225988	CG30437-RC	CG30437
1629206_at	0.226187	S.C3R003655	---
1631044_at	0.226349	S.CX001228	---
1627914_at	0.226532	HDC02714	---
1635100_at	0.226789	CG33153-RA	---
1631428_s_at	0.227237	HDC13306	---
1625350_at	0.227361	CG13985-RA	---
1624651_at	0.22785	HDC13250	---
1625237_at	0.228102	CG1894-RA	---
1634254_at	0.228115	CG15055-RA	CG15055
1629545_at	0.228286	CG2985-RA	yolk protein 1
1630454_at	0.228382	CG14086-RA	---
1636604_at	0.228386	CG12490-RA	---
1625601_at	0.228399	CG15920-RA	resilin
1632661_at	0.228418	S.C3R003147	---
1638971_at	0.228839	Dm.3R.48183.0	---
1627980_at	0.228948	HDC08293	---
1629975_at	0.229157	CG7406-RA	---
1632940_a_at	0.229216	CG9614-RE	pipe
1641509_at	0.229458	CG12964-RA	---
1624652_at	0.229802	S.C2L000447	---
1629046_a_at	0.229964	CG4716-RB	--- /// CG4716
1624641_at	0.230116	CG9337-RA	---
1637755_at	0.230212	CG10987-RA	---
1639880_at	0.230695	Dm.3R.39517.0	---
1632334_at	0.230925	CG40073-RA	---
1637040_at	0.231118	S.C3R001311	---
1634630_at	0.231218	CG5707-RA	---
1634371_at	0.231434	CG14020-RA	---
1627300_at	0.231838	CG9907-RA	paralytic
1628963_at	0.232263	CG4716-RA	--- /// CG4716
1634317_at	0.232283	Dm.3L.27284.0	---
1631276_at	0.232537	CG31389-RA	---
1624786_at	0.233418	HDC20158	---
1635231_at	0.233517	CG14943-RA	Phosphodiesterase 1c
1627468_at	0.233567	CG1339-RA	Gr43b
1633764_a_at	0.233615	CG4949-RB	---
1631459_at	0.234015	HDC04964	---
1628196_at	0.234564	S.CX002146	---
1632375_at	0.234628	HDC19889	---
1629006_at	0.234827	CG30127-RA	---
1634382_at	0.234866	CG31675-RA	---
1639475_at	0.234908	CG32509-RA	---
1637929_a_at	0.235222	CG32602-RA	Mucin 12Ea
AFFX-Dm-O82296_at	0.235475	---	---
1636729_at	0.235842	HDC05668	---
1625661_at	0.235893	CG17702-RA	---
1641112_at	0.236437	CG31560-RA	---
1637389_at	0.236668	CG11575-RA	CG11575
1639175_s_at	0.236715	AT11392	---
1641008_at	0.236874	HDC13152	---
1623524_at	0.2372	CG7031-RA	---
AFFX-TrpnX-M_at	0.237517	---	---
1626821_s_at	0.237782	CG6489-RA	heat shock 70 /// 87C locus /// Hsp70Bbb /// heat shock 70
1626377_at	0.238367	CG8358-RA	---
1634233_at	0.238588	HDC03861	---
1638062_at	0.238832	Dm.2L.9462.0	---
1626803_at	0.239157	HDC12869	---
1625977_at	0.239507	HDC09521	---
1638134_at	0.240139	S.C2R002098	---
1630615_s_at	0.240202	CT32987	---
1630179_at	0.240333	CG40341-RA	anon-38C.21
1626692_at	0.240339	CG14573-RA	---
1627029_at	0.240461	HDC14423	---
1636667_at	0.240961	CG17787-RA	---
1626895_at	0.241116	CG40313-RA	---
1637427_at	0.241221	HDC13488	---
1631545_at	0.241718	HDC02112	---
1631156_at	0.24184	HDC10049	---
1623199_a_at	0.242414	CG32352-RB	---
1626401_at	0.242539	CG9438-RA	cytochrome P450-B1
1627480_at	0.242628	Dm.3L.26043.0	---
1633676_a_at	0.242957	CG40169-RA	anon-38C.20
1636577_at	0.242988	Dm.2L.3142.0	---
1641275_at	0.24323	CG15249-RA	---
1630890_at	0.244	CG14426-RA	nullo
1625259_at	0.244098	CG30474-RA	---
1627287_at	0.244352	CG5966-RA	---
1640843_at	0.24465	HDC20077	---
1616608_a_at	0.244846	CG9042-RB	5' gene
AFFX-r2-Dros-GAPDH-3_a_at	0.245163	AFFX-Dm-Gpdh-3	---
1624088_at	0.245416	CG3108-RA	---
1630289_at	0.246039	CG6435-RA	---
1627424_at	0.246094	HDC09081	---
1633816_at	0.246424	CG17181-RA	---
1631948_s_at	0.247393	CG7391-RA	dclock
1635061_at	0.247731	HDC17346	---
1629070_at	0.248128	CG1208-RA	---
1624507_at	0.248136	CG31268-RA	---
1623691_at	0.248406	CG3964-RA	---
1633871_at	0.248441	CG13860-RA	CG13859
1626334_at	0.248608	CG6628-RA	---
1632851_at	0.248964	S.C3R003599	---
1635401_at	0.248992	HDC17351	---
1633488_at	0.249061	CG3705-RA	astray
1640588_at	0.249118	Dm.2L.5091.0	---
1639693_at	0.249381	CG14583-RA	CG12564
1639737_at	0.24982	CG33254-RA	---
1628137_at	0.249859	HDC15650	---
1639432_at	0.250241	CG6437-RA	ceramide glucosyltransferase
1635942_at	0.250469	S.C3R001592	---
1623337_at	0.250509	HDC09874	---
1625063_a_at	0.25085	CG31606-RB	---
1641666_at	0.250867	HDC20555	---
1639311_at	0.251035	S.C2L001817	---
1628095_at	0.251166	CG15370-RA	---
1632514_s_at	0.251562	CG11905-RG	---
1633564_at	0.251626	Dm.2R.19881.0	---
1626245_at	0.252084	HDC20440	---
1629236_at	0.252296	S.CX000456	---
1632740_at	0.252564	CG31818-RA	CG31737
1630691_at	0.252597	HDC14879	---
1633848_at	0.252883	CG17879-RA	---
1630604_s_at	0.253325	HDC15019	---
1629717_at	0.25341	Dm.3L.31873.0	--- /// ---
1628080_at	0.253748	CG1583-RA	phospholipase A[[2]]
1629934_at	0.253958	CG14219-RA	---
1630836_at	0.254005	CG32973-RA	---
1625764_at	0.254053	CG17572-RA	---
1625835_at	0.254301	CG8063-RA	yellow-f2
1629611_at	0.254513	S.C2R000314	---
1633476_at	0.254819	CG9709-RA	acyl co-enzyme A oxidase
1627848_at	0.255013	HDC00113	---
1624512_at	0.255299	CG14497-RA	CG14496
1624709_at	0.255843	HDC06109	---
1626202_at	0.256084	HDC04590	---
1625777_at	0.2562	CG12692-RB	---
1633456_at	0.256312	HDC18204	---
1640823_at	0.25637	CG10713-RA	---
1633031_at	0.256781	CG8299-RA	---
1625101_at	0.256865	CG14547-RA	Cardioacceleratory peptide receptor
1636855_at	0.257175	Dm.U.49040.0	fizzy
1638384_at	0.257687	Dm.3L.25454.0	---
1634153_at	0.25787	CG14052-RA	---
1640787_at	0.257913	HDC05416	---
1626875_at	0.258056	CG13758-RA	CG13758
1636885_at	0.258199	CG17560-RA	---
1626466_at	0.258469	CR14753-RA	---
1624085_at	0.258513	CG9876-RA	---
1636495_at	0.258955	Dm.2R.14879.0	---
1627418_at	0.259477	HDC14516	---
1639437_s_at	0.260105	CG4945-RA	---
1629893_s_at	0.260213	S.C2R000097	---
1625969_at	0.260262	S.C3R003149	---
1640609_at	0.26091	CG31493-RA	---
1640784_at	0.261509	CG9571-RA	forkhead domain 19B
1629529_at	0.261611	CT33997	---
1641690_a_at	0.261804	CG32953-RB	--- /// ---
1637185_s_at	0.261851	HDC11254	---
1639026_at	0.262002	HDC12128	---
1632760_at	0.262113	HDC04686	---
1635901_at	0.262134	CG17197-RA	---
1634354_at	0.262612	HDC12505	---
1626642_at	0.262829	CG6486-RA	---
1635147_at	0.263108	S.C2R000713	---
1629807_at	0.263205	S.C3L000373	---
1622929_at	0.263354	CG31222-RA	---
1635867_at	0.2634	CT35057	---
1628045_s_at	0.263469	S.C3L002551	golden goal
1630364_x_at	0.263529	CT35057	---
1634646_at	0.264242	HDC00773	---
1629971_at	0.264413	HDC19511	---
1633874_at	0.264892	CG12460-RA	---
1629643_at	0.265112	CG32186-RA	---
1641093_at	0.265187	CG18160-RA	---
1625614_at	0.265305	CR7249-RA	---
1627878_at	0.26541	HDC04639	---
1640414_at	0.265588	HDC12052	---
1632113_at	0.266106	HDC06595	---
1639404_at	0.266402	HDC09529	---
1625408_at	0.266522	CG10148-RA	CG17319
1624360_at	0.266636	CG5069-RA	FD1 transcription unit
1641323_at	0.26679	CG32242-RA	---
1639376_at	0.267009	CG10591-RA	---
1630736_at	0.267162	CG15488-RA	CG15488
1631706_at	0.267732	CG13955-RA	---
1636000_at	0.267863	CG13640-RA	---
1638729_at	0.268865	CG8589-RA	anon-fast-evolving-1D11
1631576_at	0.269044	CG2120-RA	---
1637008_at	0.269069	CG14687-RA	---
1630853_at	0.269158	CG32664-RA	Gustatory receptor 10a
1629100_at	0.269274	CG14634-RA	---
1640407_at	0.26996	CG9897-RA	---
1631136_at	0.269986	HDC05063	---
1641535_at	0.270185	CG9555-RA	---
1627306_at	0.270231	HDC16825	---
1630279_at	0.270713	CG40383-RA	---
1641677_at	0.271392	CG4354-RA	CCAAT/enhancer binding protein
1632764_at	0.271883	CG30446-RA	Tyrosine decarboxylase 2
1629329_at	0.271949	HDC14238	---
1625472_at	0.272399	CG14515-RA	---
1636215_at	0.272632	S.CX000659	---
1633217_at	0.273597	CG30101-RA	---
1631580_at	0.273672	Dm.2L.8421.0	---
1639642_a_at	0.273872	CG3239-RB	---
1624789_at	0.274024	HDC20159	---
1634445_at	0.274196	CG32750-RA	---
1626013_at	0.274343	CG11192-RA	---
1637013_at	0.274417	CG15453-RA	CG34145
1625207_at	0.274603	CG32636-RA	---
1629366_at	0.274815	CG6216-RA	---
1630906_at	0.275009	CG14441-RA	---
1630232_at	0.275028	S.CX002097	---
1633981_at	0.275186	S.CX000049	---
1633172_at	0.275228	S.C2R000386	---
1638980_at	0.275954	CG3611-RA	---
1640853_at	0.276123	CG15020-RA	---
1627311_at	0.276204	HDC04600	---
1639386_s_at	0.276479	HDC19389	---
1635459_at	0.276506	CG40156-RA	---
1633820_at	0.276566	CG7923-RA	Fad2
1627544_at	0.276739	CG14797-RA	---
1631358_at	0.276818	CG32219-RA	---
1628376_x_at	0.277417	CG13947-RA	---
1635736_at	0.277493	CG5157-RA	---
1636449_at	0.277857	CG32984-RA	---
1641067_at	0.277874	HDC09532	---
1635816_at	0.27805	RH23912	---
1632468_at	0.278154	HDC13476	---
1624288_at	0.278314	CG10654-RA	---
1623330_at	0.278638	CG5568-RA	---
1631144_at	0.278925	Dm.3L.25819.0	---
1627068_at	0.279222	CG8302-RA	Cyp4aa1
1633671_at	0.279675	S.C3L000230	---
AFFX-Dm-Q9LIJ1_at	0.279919	---	---
1633149_at	0.281001	CG15441-RB	GS1-like protein
1634634_at	0.281546	S.C2R001829	---
1630712_at	0.281629	HDC02528	---
1639624_at	0.282344	CG6688-RA	---
1627757_at	0.282358	CG5829-RA	CG5829
1623233_at	0.282409	CG7605-RA	Rab26
1639285_at	0.282811	CG14177-RA	---
1628050_at	0.282825	S.C2R002099	---
1626419_at	0.282948	S.C2L001594	---
1636854_at	0.283062	S.CX000429	---
1636479_at	0.28333	HDC11811	---
1631171_at	0.283428	CG15503-RA	CheB93a
1636821_at	0.283795	CG4560-RA	Arpc3A
1628540_s_at	0.283921	HDC11218	---
1639706_s_at	0.284088	HDC07670	---
1633933_at	0.284213	CG31423-RA	CG31423
1639560_at	0.284254	HDC02694	---
1626955_at	0.284627	CG12014-RA	---
1637932_at	0.284644	S.C2L000854	---
1638992_at	0.284787	S.C2R001881	---
1630532_at	0.285191	CG13091-RA	---
1637566_at	0.285196	HDC19951	---
1637677_at	0.286086	CG2047-RA	fushi-tarazu
1638035_at	0.286237	CG31841-RA	---
1631528_at	0.286559	HDC07639	---
1623622_a_at	0.286842	CG12862-RB	---
1626517_at	0.287174	HDC02155	---
1631065_at	0.287193	CG15480-RA	---
1624771_at	0.287302	CT29602	Nipped
1631560_at	0.287521	CG2098-RB	ferrochelatase
1626718_at	0.287564	CG33127-RA	---
1636734_at	0.288063	CT34930	---
1638374_at	0.288318	CG1670-RA	Odorant-binding protein 19b
1636349_at	0.288821	CG32310-RA	D-Titin
AFFX-Dm-M90509_at	0.289029	---	---
1636139_at	0.289136	Dm.3L.28882.0	---
1636147_at	0.289143	CG17799-RA	Lectin29Ca
1633098_at	0.289453	HDC01188	---
1638057_at	0.289683	CG18765-RA	---
1640934_at	0.289792	CG6186-RB	Transferrin 1
1630490_at	0.289964	Dm.2L.4566.0	---
1625311_at	0.290108	S.CX001663	---
1636590_s_at	0.290275	CG12423-RB	CG12423
1623029_at	0.291096	CG31535-RA	---
1623412_a_at	0.291369	CG17150-RC	---
1640562_at	0.291474	CG30033-RB	---
1638553_at	0.292393	S.C2L001626	---
1636027_at	0.292693	CG9245-RB	CG9245
1628962_at	0.292771	CG12708-RA	---
1623230_s_at	0.292809	S.CX000096	---
1636060_at	0.292932	HDC14842	---
1636177_at	0.293618	CG32394-RA	---
1625105_s_at	0.293782	HDC08770	---
1637093_at	0.2942	Dm.2R.14635.0	---
1628339_a_at	0.294408	CG7920-RB	---
1627268_at	0.294666	CG13386-RA	---
1630349_at	0.294688	HDC13909	---
1623118_s_at	0.294847	HDC02629	chaoptic-like
1636195_at	0.295058	S.CX001471	---
1628899_at	0.295483	CG13534-RA	---
1629300_at	0.2955	Dm.2L.9017.0	---
1632416_at	0.295645	Dm.2L.4198.0	---
1634420_at	0.296223	Dm.2L.9264.0	---
1630602_at	0.296739	CG13842-RA	---
1633987_at	0.296862	CT35439	---
1624339_at	0.296877	CG14825-RA	BBS1
1631607_at	0.296904	HDC08133	---
1640041_at	0.297113	HDC20149	---
1630580_at	0.2972	Dm.X.53573.0	---
1634271_at	0.297272	CG1385-RA	defensin
1637418_at	0.297391	S.C3L002528	---
1626863_at	0.297565	HDC20230	---
1634873_at	0.297807	LD33458	---
1637931_at	0.297909	CG15036-RA	---
1633397_at	0.297992	HDC11845	---
1627069_at	0.298154	CG7191-RA	---
1635457_at	0.298196	CG31736-RA	---
1623028_at	0.29825	CG14872-RA	---
1639965_at	0.298342	HDC00923	---
1636116_s_at	0.298634	S.CX002274	---
1623908_at	0.299125	S.C3L001638	---
1627407_at	0.299452	CG14112-RA	SoxNeuro Co-Factor
1627554_at	0.299631	CG15057-RA	---
1635453_at	0.299727	CG13095-RA	CG13095
1637073_a_at	0.300425	CG12995-RB	---
1635809_at	0.300565	CG9614-RH	pipe
1639537_at	0.300626	CG4587-RA	---
1632947_at	0.300786	CG18296-RA	---
1634328_at	0.300796	HDC16128	---
1631457_at	0.301629	CG13462-RA	Synaptotagmin beta
1641064_at	0.301661	CG12607-RB	---
1624741_at	0.301911	HDC07650	---
1623414_at	0.302249	Dm.X.55352.0	---
1632925_at	0.302256	CG13441-RA	Gustatory receptor 57a
1636581_s_at	0.302406	HDC03074	---
1635853_at	0.302459	CG30442-RB	---
1627112_s_at	0.302819	HDC20264	---
1634219_a_at	0.30287	CG1633-RB	thioredoxin peroxidase
1634590_at	0.30287	CT33417	---
1625430_at	0.303377	CG14022-RA	---
1641567_at	0.303666	CG12794-RA	la costa /// lethal(1)9Ed
1634776_at	0.303976	CG7509-RA	---
1633478_at	0.30407	CT32819	---
1633942_at	0.30455	HDC06406	---
1624341_a_at	0.304573	CG15593-RA	Osiris
1636311_at	0.304695	CG9042-RA	5' gene
1631132_s_at	0.304786	HDC08175	---
1625979_s_at	0.305181	S.C3R003006	---
1631879_at	0.305647	HDC03637	---
1633122_at	0.305857	HDC09519	---
1634514_at	0.306188	CR33258-RA	---
1637683_at	0.30625	HDC15809	---
1641110_at	0.306294	S.CX000716	---
1633030_at	0.306327	HDC13174	---
1634834_at	0.306707	CG4053-RA	---
1636711_at	0.307029	CG31265-RA	---
1640724_at	0.307379	HDC02527	---
1639234_at	0.307895	S.C3L000100	---
1629395_at	0.307913	CG9743-RA	---
1640947_at	0.308405	CG15376-RA	---
1630302_at	0.30855	CG8562-RA	---
1624590_at	0.308615	CG17134-RA	---
1624696_a_at	0.308667	CG12769-RB	---
1639359_at	0.308965	CG31974-RA	---
1635540_at	0.309054	HDC06240	---
1638363_at	0.309238	S.C3L000649	---
1640720_a_at	0.309286	CG14872-RB	---
1623897_at	0.309425	AT07338	---
1625938_s_at	0.309485	HDC18812	---
1636760_a_at	0.309564	CG13125-RA	---
1626511_at	0.309951	CG32305-RA	---
1623232_at	0.310047	HDC18073	---
1623947_at	0.310061	CG13491-RA	Gustatory receptor 58c
1628961_at	0.310065	CG32494-RA	---
1628572_s_at	0.310807	CG31006-RB	suppressor (rdgB) 69
1623162_at	0.311024	Dm.3R.43411.0	---
1631474_s_at	0.311094	CG8256-RC	mitochondrial GPD
1625001_at	0.311194	S.C3L001757	---
1624325_at	0.311312	CG9614-RK	pipe
1624842_at	0.311319	CG18584-RA	CG18584
1625383_at	0.311949	HDC16610	---
1641728_s_at	0.312168	HDC09608	---
1627302_at	0.312319	CG3174-RA	Flavin-containing monooxygenase 2
1629376_at	0.312401	HDC13104	---
1640790_at	0.31255	CG11293-RA	---
1640736_at	0.312971	CG7811-RA	black
1627950_at	0.313185	CG14237-RA	---
1636441_at	0.313406	HDC15681	---
1632950_at	0.313679	CG17867-RA	Odorant receptor 10a
1623878_at	0.313807	CG6123-RA	---
1637963_at	0.314229	CG14191-RA	--- /// --- /// ---
1638518_at	0.314333	HDC17686	---
1629040_at	0.314849	CG3476-RA	---
1634018_at	0.314959	HDC18157	---
1635499_at	0.315289	HDC02575	---
1626822_s_at	0.315374	HDC08877	---
1641625_at	0.315553	S.CX002432	---
1630903_s_at	0.315826	HDC05187	---
1627632_at	0.315897	CG17777-RA	---
1625305_at	0.316176	CG12663-RA	CG12663
1641036_at	0.316342	CG7233-RA	Sno-oncogene
1641546_at	0.316703	HDC03415	---
1622924_at	0.31703	CG18540-RA	---
1639516_at	0.317057	CG30187-RA	---
1639559_at	0.317083	CG6431-RA	---
1624576_at	0.31858	CG12994-RA	---
1627669_at	0.318593	CG1791-RA	Fibrinogen-related protein
1629247_at	0.318895	S.C2R000018	---
1629085_at	0.319503	CG14227-RA	---
1630299_at	0.319543	CG17325-RA	--- /// ---
1631770_at	0.320026	CG15758-RB	Transport and Golgi organization 13
1628724_at	0.3209	HDC03059	---
1638316_at	0.321001	HDC07624	---
1637569_s_at	0.321633	CG13465-RA	Brother of Bearded A /// ---
1629348_at	0.321645	HDC17289	echinus
1625716_at	0.321704	Dm.U.48985.0	---
AFFX-Dm-Q9SZK9_at	0.321737	---	---
1631664_a_at	0.322174	CG9176-RC	CNG channel-like
1625382_at	0.322402	CG1151-RA	Osiris
1640546_at	0.323575	HDC02627	---
1638214_at	0.32377	CG10629-RA	CG10629
1630592_at	0.323821	HDC02658	---
1624993_at	0.324091	CG4377-RA	---
1634485_at	0.324291	CG30180-RA	---
1627135_at	0.32443	CG4608-RB	fibroblast growth factor
1623834_at	0.324482	CG18641-RA	---
1634169_at	0.324524	Dm.X.51738.0	---
1632833_at	0.324567	CG7431-RA	---
1625235_at	0.324683	CG13325-RA	---
1639343_at	0.324795	Dm.3R.34634.0	CG14462
1629449_at	0.324824	S.C2L002562	Seminal fluid protein 38D
1637702_at	0.325155	CG13307-RA	---
1624642_at	0.325216	CT40737	---
1632588_at	0.325568	S.C3R003641	CG11339
1625219_at	0.325718	CG5125-RA	Droninac
1639097_at	0.326061	CG2707-RA	young arrest
1629986_at	0.326084	S.C3R003364	---
1625222_at	0.326733	CG31932-RA	Gustatory receptor 22f
1623937_at	0.326874	S.C3R002321	---
1639622_at	0.327097	CG7105-RA	Proctolin
1625600_a_at	0.327641	CG8421-RE	Aspartyl beta-hydroxylase
1638023_s_at	0.327734	CG14880-RA	---
AFFX-Dm-AF292559-2_s_at	0.327973	---	---
1639294_at	0.328001	HDC06743	---
1636090_a_at	0.328184	CG11049-RA	sparkling
1629506_at	0.328196	CG9614-RC	pipe
1636252_at	0.328471	HDC19995	---
1634627_at	0.328778	CG40311-RA	---
1640696_at	0.329156	CG17803-RA	---
1627158_at	0.329269	HDC10774	---
1628623_at	0.329715	CG9904-RA	---
1640573_at	0.32974	S.C3L001722	---
1641595_at	0.330013	AT22983	---
1627922_at	0.33014	CG32544-RA	---
1636744_at	0.330242	HDC05813	---
1624724_at	0.330637	CG3100-RA	b6
1635189_at	0.330712	CG10810-RA	drosomycin
1627423_at	0.331261	CG6178-RA	---
1634138_at	0.331327	CG7333-RA	---
1635795_at	0.33163	S.C2L002612	---
1624689_at	0.332651	HDC08982	---
1630504_at	0.332941	CG13830-RA	---
1632348_at	0.332961	CG9452-RA	---
1640234_at	0.332983	HDC12017	---
1629830_at	0.333247	CG10759-RA	Odorant receptor 7a
1630311_at	0.333344	S.C3R000114	dpr16
1623627_at	0.333604	Dm.2R.20576.0	---
1627271_at	0.333648	CG13422-RA	--- /// ---
1640388_at	0.333684	HDC19402	---
1638099_at	0.333976	Dm.2L.8372.0	---
1636595_a_at	0.334098	CG13138-RB	---
1632541_at	0.334423	CG5249-RA	Blimp-1
1628209_at	0.334674	HDC06808	resilin /// Vitamin-K epoxide reductase
1631624_at	0.335366	CG14626-RA	---
1629260_at	0.335369	HDC05183	---
1635690_at	0.335397	Dm.2L.9737.0	---
1624099_at	0.335594	CG1701-RA	---
1635507_at	0.335706	CG4269-RA	--- /// ---
1640585_at	0.335941	CG9487-RA	CG15867
AFFX-Dm-M10961-1_at	0.336033	---	---
1638561_x_at	0.336118	HDC20052	---
1634026_at	0.33612	HDC18302	---
1641617_at	0.336391	CT34496	---
1625266_at	0.336626	CG9538-RA	antigen 5-related
1629788_at	0.336673	CG33182-RA	CG33182
1641166_at	0.336844	HDC09002	---
1641605_at	0.336987	CG11219-RA	PIP82
1630898_at	0.336988	HDC13967	---
1632371_s_at	0.337174	HDC18361	---
1640508_s_at	0.337448	HDC18413	---
1632030_at	0.337656	CG31454-RA	---
1629908_at	0.33773	HDC03621	---
1626586_at	0.33787	CG30141-RA	Odorant-binding protein 57a
1623226_at	0.337949	CG10154-RA	---
1641481_at	0.338957	CG6633-RA	Ugt86Dd
1640369_at	0.339807	CG14436-RA	C3G
1639864_at	0.339899	AM01463	---
1640085_at	0.340061	CG9733-RA	POAE-like Serine protease
1636155_at	0.340448	HDC11911	---
1623259_at	0.340644	S.C2L000958	SP1070
1640171_at	0.34084	HDC06929	---
1638381_s_at	0.340896	CG1695-RB	--- /// ---
1627508_at	0.341625	CG31887-RA	---
1637512_at	0.34171	CG9294-RA	---
1639791_at	0.341729	S.C3R000262	---
1638517_at	0.341846	CG7543-RA	---
1633245_at	0.341924	CG15529-RA	---
AFFX-Dm-K01486-1_at	0.341977	---	---
1625508_at	0.342212	CG12274-RA	CG12274
1629162_at	0.342227	CG14979-RA	Gustatory receptor 63a
1624735_at	0.342416	HDC15393	---
1633990_at	0.342838	CG16889-RA	adat
1624461_at	0.343184	S.C2R002295	---
1623413_at	0.343406	HDC02460	---
1636317_at	0.343759	HDC15094	---
1637476_at	0.343784	CG15579-RA	---
1628206_at	0.34393	HDC14183	---
1638641_at	0.34429	HDC03754	---
1632252_s_at	0.34439	HDC03653	---
1640677_at	0.34441	S.CX002444	---
1630914_s_at	0.345076	S.C2L000935	neuroligin
1625225_at	0.345597	HDC04273	---
1634423_at	0.345753	CG32408-RA	---
1626021_at	0.345841	CG32055-RA	---
1629226_at	0.346156	CG32507-RA	---
1634677_at	0.346451	CG1379-RA	CG34145
1640132_at	0.346691	S.C2R002583	---
1628349_a_at	0.34674	CG14507-RA	--- /// secretory Phospholipase A2
1627874_at	0.346836	CG32561-RA	transcript g
1627065_at	0.347027	Dm.3L.32441.0	---
1634478_at	0.347148	HDC11536	---
1634679_at	0.347566	CG15781-RA	CG33980
1629860_at	0.347646	CG6462-RA	--- /// ---
1631163_at	0.348135	Dm.2R.16430.0	---
1625703_at	0.348404	Dm.2L.2362.0	---
1635793_at	0.348583	CG11413-RA	---
1627299_at	0.348616	CG13216-RA	--- /// ---
1635834_at	0.349098	CG17169-RA	---
1641079_at	0.349643	HDC17817	---
1638245_at	0.349808	CG13766-RA	---
1626004_at	0.349819	HDC02651	---
1625842_at	0.349933	S.C2L001694	---
1628597_at	0.349943	HDC04905	---
1630517_at	0.350222	CG15072-RA	---
1631270_at	0.350842	CG15259-RA	nohitter
1641268_at	0.350887	CG13313-RA	---
1623445_at	0.351242	CG14095-RA	---
1632021_at	0.351341	CG10245-RA	Cyp6a20
1631744_at	0.351722	CG10034-RA	female sterile(2)eo2
1635005_a_at	0.352536	CG10537-RA	GABA receptor
1637408_at	0.352609	HDC06006	---
1631658_at	0.353569	HDC07102	---
1635232_at	0.35359	CG13983-RA	---
1636201_at	0.353701	CG11865-RA	---
1624679_at	0.354483	CG33253-RA	---
1627937_at	0.354665	CG32413-RA	---
1640253_at	0.354841	Dm.2L.9776.0	---
1638087_at	0.354995	CG32410-RA	MSP protein
1637295_at	0.355174	S.CX000487	---
1639923_at	0.355648	CG30502-RA	---
1629037_at	0.355891	S.CX000782	---
1631070_at	0.355935	HDC02763	---
1641521_at	0.356021	S.CX000912	---
1635297_at	0.356026	HDC14323	---
1628233_at	0.356296	S.C3R001195	---
1632463_at	0.356298	HDC13754	---
1637237_at	0.35654	Dm.2L.5331.0	---
1637692_at	0.356583	HL07853	---
1628757_at	0.356754	CG1086-RA	---
1637837_at	0.356963	CG14115-RA	---
1638493_at	0.356964	CG30470-RA	---
1633969_at	0.357035	CG15538-RA	Osiris
1632941_at	0.357151	S.C2L000934	---
1638861_at	0.357342	CG32457-RA	---
1631873_at	0.357437	CG3706-RA	---
1636041_at	0.357537	AM01165	---
1631717_at	0.357796	S.C2R000752	---
1631184_at	0.35787	HDC06176	---
1627708_at	0.358	HDC03194	---
1631145_at	0.358454	CG32073-RA	---
1632769_at	0.3591	S.CX002105	---
1630308_at	0.359128	CG3726-RA	---
1624662_at	0.359222	CG3106-RA	---
1639213_s_at	0.359248	Dm.X.58476.0	CG12564
1623044_at	0.359777	CG6519-RA	s15 chorion gene
1624762_at	0.359943	CG14254-RA	CG14254
1636459_s_at	0.36041	CG18284-RA	--- /// --- /// CG31872
1625724_at	0.360457	CG14940-RA	Phosphodiesterase 1c
1637043_at	0.360647	CG9614-RF	pipe
1635004_at	0.360882	CT35341	---
1634482_at	0.361058	CG8918-RA	---
1626775_at	0.36119	HDC04646	---
1629818_at	0.361335	HDC14020	---
1625949_at	0.361337	CG9042-RB	5' gene
1639395_at	0.361358	CG31269-RA	---
1629314_at	0.361456	CG12997-RA	---
1634723_at	0.361655	CG14280-RA	---
1626414_at	0.361754	CG15101-RA	JH-epoxide hydrolase
1634893_at	0.361762	CG9042-RC	5' gene
1626894_at	0.361943	CG13165-RA	---
1624310_s_at	0.362133	CG4753-RB	---
1636703_at	0.36243	CG31817-RA	---
1627092_at	0.362475	CG31894-RA	---
1624323_at	0.362615	CG32924-RA	---
1641296_at	0.362724	Transposon.80	---
1637020_at	0.362731	S.C3R001748	---
1639991_at	0.362791	S.C2L000137	---
1639670_at	0.362884	CG6577-RA	cannonball
1630077_at	0.362911	CG3206-RA	Olfactory receptor 2F.1
1631721_at	0.363145	CG6215-RA	CKII-alpha subunit interactor-1
1626838_at	0.363441	S.CX002030	---
1623898_at	0.364051	HDC07531	---
AFFX-r2-Dros-GAPDH-3_at	0.36432	AFFX-Dm-Gpdh-3	---
1634247_at	0.364361	HDC08957	---
1639293_at	0.364582	HDC10550	---
1632330_at	0.364747	CG14323-RA	---
1629761_at	0.365028	CG17781-RA	--- /// ---
1629960_s_at	0.365201	CT32428	Rep3
1631704_at	0.366122	CG5805-RA	---
1631604_at	0.366155	CG9511-RA	---
1628156_at	0.366222	Dm.2R.19200.0	---
1638955_at	0.366417	CG32277-RA	---
1640165_at	0.366502	HDC17877	---
1629935_at	0.366507	CG13312-RA	---
1626907_at	0.367232	HDC13008	---
1640580_at	0.367251	CG6185-RA	CG6185
1635749_at	0.367287	S.C2R001101	---
1638196_at	0.367717	CG18444-RA	alphaTrypsin
1634993_at	0.368243	CG40498-RA	---
1628471_at	0.368614	CT38421	---
1630723_a_at	0.368924	CG8708-RB	--- /// ---
1630139_at	0.369126	S.C2L001206	---
1634010_at	0.369218	S.CX000275	---
1637952_s_at	0.369399	HDC00202	---
1635916_at	0.369627	S.C2R001827	---
1630337_at	0.369976	CG15927-RA	---
1624490_s_at	0.370271	CG9786-RB	hunchback
1628657_at	0.370284	CG17534-RA	Glutathione S transferase E9
1640102_at	0.37085	CG17622-RA	---
1623134_at	0.371178	CG12506-RA	---
1638636_at	0.371284	CG12512-RA	---
1630449_s_at	0.371327	HDC16501	---
1638936_s_at	0.371479	S.C2L002523	anon-38C.20
1636687_at	0.372027	CG13111-RA	CG13111
1635395_at	0.372036	S.C3L001705	---
1641640_at	0.372122	HDC15803	---
1623097_at	0.37219	CG31920-RB	---
1636054_at	0.372201	S.C2L001997	---
1634142_at	0.372685	CG6403-RA	---
1625346_s_at	0.373289	S.CX000287	---
1637693_at	0.373915	CG31411-RA	CG31411
1637902_at	0.374004	CG10918-RA	---
1628989_at	0.374027	Transposon.27	---
1631169_at	0.374237	S.C2R002210	---
1623927_at	0.374291	CG31925-RA	---
1631091_at	0.374573	CG10928-RA	---
1638361_at	0.37468	CG12374-RA	--- /// ---
1623397_at	0.374733	CG40442-RA	---
1634974_at	0.374863	HDC15392	---
1634473_at	0.375101	HDC13886	---
1628304_at	0.375227	HDC09512	---
1628413_at	0.375741	HDC19398	---
1638491_at	0.375916	CG15831-RA	---
1627345_at	0.375952	CG33342-RA	HDC15381
1623093_at	0.376024	CG13188-RA	---
1625194_at	0.376128	CG14678-RA	---
1629485_at	0.376652	CG1505-RA	Gastrulation Defective
1625158_at	0.376785	CG15003-RA	tipE homolog 4
1624602_at	0.376818	CG13235-RA	---
1632523_at	0.376867	CG13459-RA	lethal (3) s2172
1638989_at	0.376905	S.C2L002044	---
1636662_at	0.376941	CG8945-RC	---
1635673_s_at	0.376941	HDC13014	---
1632055_at	0.37714	CG12388-RA	kappaTry
1637146_at	0.37744	S.C2R002534	---
1630726_at	0.377464	HDC18592	---
1639901_a_at	0.377477	CG18377-RA	Cyp49a1
1626054_at	0.377713	CG12678-RA	shaking B
1623572_at	0.377831	CG32562-RA	xmas-2
1630822_at	0.377945	CG13078-RA	---
1636904_at	0.37808	CG40235-RA	---
1627489_a_at	0.37846	CG10433-RA	---
1632674_at	0.378901	CG31047-RA	---
1637896_at	0.37914	CG15804-RA	dynein-related heavy chain polypeptide
1638694_at	0.379585	S.C3L000654	---
1639584_at	0.380639	CG2110-RA	CYP4-related
1634940_at	0.38069	CG3943-RA	kraken
1630662_at	0.381135	HDC06597	---
1640398_at	0.381326	CG13960-RA	sickie
1623851_at	0.381467	CG9400-RA	---
1631825_at	0.38151	CG32167-RA	---
1640972_at	0.381531	CG10308-RA	Cyclin-dependent kinase interactor 5
1637377_x_at	0.381586	Transposon.71	---
1634098_at	0.381635	HDC15760	---
1641276_at	0.381783	CG31629-RB	---
1623416_at	0.381944	CG33265-RA	Mucin 68E
1633924_s_at	0.382082	HDC09475	---
1631557_at	0.382589	CG32725-RA	---
1625180_at	0.382599	Dm.3R.34435.0	---
1628458_at	0.383239	CG13777-RC	milton
1638281_at	0.383245	S.C3L002796	---
1626960_at	0.383549	Dm.3L.32677.0	---
1630649_at	0.383808	CG12520-RA	---
1626671_at	0.38382	HDC17741	---
1623007_a_at	0.384555	CG11940-RA	---
1634338_x_at	0.385316	Transposon.66	---
1636263_s_at	0.385513	HDC03959	---
1637279_at	0.385536	CG12951-RA	---
1637979_at	0.385766	CG13567-RA	---
1624866_at	0.385915	CG32414-RA	still life type 1
1637713_at	0.385948	CG31017-RA	prolyl-4-hydroxylase-alpha NE3
1629800_at	0.386796	HDC13939	---
1626258_at	0.386915	HDC02130	---
1628118_at	0.387032	HDC03159	---
1639926_at	0.387239	CG9395-RA	---
1636300_at	0.387495	CG14593-RA	---
1637056_s_at	0.3878	CG11200-RB	---
1626014_at	0.387813	S.C2R000893	---
1627496_at	0.38822	CG31135-RA	Myosin 95E
1640071_at	0.38823	S.C3L001205	---
1635722_at	0.388311	S.C3L001710	---
1634263_at	0.388859	CG13686-RA	Lectin21Cb
1630665_at	0.38916	CG17061-RA	Mth-like 10
1636425_at	0.389755	CG16960-RA	Olfactory receptor 33B.1
1637801_at	0.389933	CG6781-RA	sepia
1634188_a_at	0.390179	CG3234-RA	TIMELESS
1639573_at	0.390352	S.CX001483	---
1629705_at	0.390416	CG6084-RB	ESTS:34F4T
1627536_at	0.390429	CG31095-RA	yolkless-like
1638172_at	0.390512	S.C3L000370	---
1641627_at	0.390539	CG9396-RA	---
1638950_at	0.390666	CG12557-RA	dpr13
1625485_at	0.390705	S.C2R001216	---
1627361_at	0.390827	HDC06390	---
1636162_a_at	0.391039	CG10349-RB	domain II
1629481_at	0.391311	Dm.2L.3850.0	---
1640157_at	0.391352	CG1678-RA	---
1632951_at	0.391373	CT33212	---
1630385_at	0.391469	S.CX002440	---
1637416_at	0.39149	CG17631-RA	---
1639458_at	0.39179	CG14119-RA	---
1634089_at	0.391932	HDC12037	---
1641417_at	0.391962	HDC09430	---
1640893_a_at	0.392194	CG1546-RA	prolyl-4-hydroxylase-alpha SG2
1633793_at	0.392195	CG32381-RA	unc-13-4A
1624314_at	0.392571	CG40397-RA	---
AFFX-Dm-X64464_at	0.392615	---	---
1633434_at	0.392941	CG18327-RA	---
1641441_s_at	0.393133	HDC12427	---
1627393_at	0.393151	CG9029-RA	---
1629047_at	0.393171	HDC06476	---
1638497_at	0.393375	S.C3L000847	---
AFFX-r2-Dros-GAPDH-5_a_at	0.393397	AFFX-Dm-Gpdh-5	---
1640766_at	0.393584	CG3491-RA	---
1638401_at	0.394137	CG13589-RA	---
1640913_at	0.39428	CG31329-RA	GST-containing FLYWCH zinc-finger protein
1636204_at	0.394688	HDC18323	---
1627086_at	0.394746	CG14871-RA	---
1629099_at	0.395417	CG13721-RA	---
1635988_at	0.39561	HDC11504	---
1628823_at	0.395744	CG14120-RA	---
1633522_at	0.395833	CG8968-RA	CG14541
1624830_at	0.395996	CG7478-RA	79B Actin
1638098_at	0.396044	CG31954-RA	---
1628212_at	0.396664	CG17319-RA	CG17319
1628996_at	0.396716	HDC18180	---
1638188_at	0.397041	S.C3L000684	---
1627193_at	0.397076	HDC16556	---
1625539_at	0.397151	HDC14382	---
1628542_at	0.397307	HDC07866	---
1623283_at	0.397673	HDC06308	---
1635474_at	0.397686	CG8873-RA	jetlag
1623611_at	0.39834	HDC11397	---
1625365_at	0.399013	CG17005-RA	---
1624944_at	0.399214	S.CX001565	---
1631544_at	0.399561	HDC02979	---
1628302_at	0.399563	CG13748-RA	---
1632953_at	0.399831	CG13250-RA	---
1626741_at	0.40027	CG12683-RA	---
1627416_at	0.400403	CG32182-RA	---
1641257_at	0.400592	HDC09414	---
1639651_at	0.400776	HDC02634	---
1625474_s_at	0.401208	CG1441-RA	---
1641351_at	0.401833	HDC17554	---
1626119_s_at	0.40184	HDC07111	---
1634373_a_at	0.401875	CG13492-RA	---
1637726_at	0.401903	HDC05455	Matrix metalloproteinase 2
1637382_at	0.402072	HDC02543	---
1623870_at	0.40209	HDC10628	---
1638082_at	0.402271	CG6678-RA	---
1629693_at	0.402379	CG15080-RA	---
1634205_at	0.402599	CG15254-RA	--- /// ---
1625718_at	0.402729	HDC17124	---
1636249_at	0.402958	CG1168-RA	7B2
1631331_a_at	0.403006	CG7660-RA	---
1639197_at	0.403091	CG18128-RA	---
1626583_at	0.403392	CG6679-RA	Odorant receptor 94b
1631350_at	0.403571	CG18649-RA	---
1630940_at	0.403863	CG1361-RA	andropin
1634162_at	0.403937	CG40198-RA	---
1633193_at	0.403995	CG33194-RA	CheA29a
1628886_at	0.404069	S.C2L000151	---
1629095_a_at	0.404675	CG10120-RB	Malic enzyme
1628070_at	0.40468	CG14541-RA	CG14541
1636110_at	0.404684	AM01174	---
1633621_at	0.404796	CG7876-RA	Mucin 18B
1639407_at	0.405186	HDC04261	---
1628591_at	0.405311	CG10093-RA	Cyp313a3
1636434_at	0.40533	S.C2R001443	CG12958
1625071_a_at	0.405519	CG2184-RA	myosin regulatory light chain
1634608_at	0.406016	CG30383-RA	---
1628747_at	0.406216	HDC01274	---
1631042_at	0.406739	HDC11656	---
AFFX-r2-TagO-5_at	0.406786	---	---
1624578_at	0.407076	CG9675-RA	CG9675
1626994_at	0.407141	CT38817	CG33492
1639854_at	0.407152	HDC14831	---
1629153_s_at	0.407216	CG5991-RA	Phosphatidylserine decarboxylase
1640860_at	0.407526	HDC17998	---
1640575_at	0.407632	CG17213-RA	Gustatory receptor 33a
1639385_at	0.40769	HDC08769	---
1636641_at	0.407918	CG40275-RA	---
1627160_at	0.407956	CT32271	---
1636889_at	0.408127	HDC20515	---
1628936_at	0.408698	Dm.3R.39388.0	---
1633024_at	0.408869	CG14520-RA	---
1625891_at	0.408884	CG17111-RA	---
1636411_at	0.408899	Dm.2R.12185.0	---
1637207_at	0.409324	HDC04650	---
1633867_at	0.409602	CG31923-RA	---
1626398_at	0.409667	S.CX000174	---
1627001_at	0.409786	Dm.X.53590.0	---
1629716_a_at	0.41003	CG13284-RA	---
1627338_at	0.410063	HDC11597	---
1633530_at	0.410112	CG13475-RA	HGTX
1641661_at	0.410156	CG31016-RA	---
1635879_at	0.411203	HDC03626	---
1634701_at	0.411264	CG3713-RA	---
1625729_at	0.411422	HDC14699	---
1634586_at	0.411733	CG9614-RJ	pipe
1629190_at	0.411798	Dm.3R.39948.0	---
1623752_at	0.411824	CG5959-RA	---
1626916_at	0.412202	HDC07203	---
1623310_at	0.412293	S.C3R003595	---
1641645_at	0.412358	CG5402-RA	---
1626656_at	0.412683	S.C2R001875	---
1638266_at	0.412702	HDC14099	---
1637759_at	0.412857	Dm.3L.33328.0	---
1631969_at	0.413019	CG15221-RA	---
1630810_at	0.413072	Dm.2R.21445.0	---
1630346_at	0.413355	CG31780-RA	--- /// ---
1634255_at	0.413405	CG12721-RA	---
1630189_at	0.413966	HDC12176	---
1630374_at	0.414082	CG6585-RA	Cyp308a1
1640273_at	0.41421	S.C3L002613	---
1630563_at	0.414254	CG6006-RA	---
1631234_at	0.414778	CG18173-RA	---
1640863_at	0.414951	SD01509	---
1633673_a_at	0.415342	CG11154-RB	H+-ATPase beta subunit
1624805_at	0.415391	CG31041-RA	---
1630265_at	0.415565	CG12426-RA	---
1633504_at	0.415625	Dm.2R.13306.0	---
1630549_at	0.416014	HDC16354	---
1625455_at	0.416073	HDC15037	---
1626959_at	0.416153	CG13518-RA	Odorant-binding protein 58b
1635562_at	0.416166	S.C3R000436	---
1638638_at	0.416178	CG12525-RA	CG12525
1634200_a_at	0.416187	CG9413-RA	---
1641049_at	0.416472	CG17903-RA	cytochrome c
1627145_at	0.417339	S.C3L002844	---
1630240_at	0.417499	HDC16649	---
1631012_at	0.417554	CG1555-RA	cinnabar
1626766_s_at	0.417587	CG16987-RB	dActivin2
1628544_at	0.417596	S.C2L001848	---
1634186_a_at	0.417935	CG17119-RA	---
1635502_at	0.418194	CG8311-RA	dolichol kinase
1633838_at	0.418907	HDC11856	---
1630905_at	0.419098	HDC20312	---
1630631_at	0.419129	CG5882-RA	---
1625216_at	0.419217	CG13724-RA	---
1641338_at	0.419559	CG14307-RA	fruitless
1634465_a_at	0.419735	CG7535-RB	indefinite
1636095_at	0.419855	CG4619-RA	---
1629982_at	0.420144	HDC04903	---
1630640_at	0.420221	CG4594-RA	---
1624040_at	0.420236	CG12732-RA	small conductance calcium-activated potassium channel
1628296_at	0.420276	CG31956-RA	polypeptide GalNAc transferase 4
1634352_at	0.420367	S.CX001789	---
1627779_at	0.420489	CG13295-RA	---
1625193_at	0.420734	CG31106-RA	---
AFFX-Dm-AB076373-1_at	0.420792	---	---
1636671_at	0.420914	CG13479-RA	---
1641121_at	0.421198	HDC02141	---
1636916_at	0.421467	S.CX001785	disco-related
1638012_at	0.421663	CG6097-RA	Drosophila Protein O-mannosyltransferase 1
1636284_at	0.421667	CG12432-RA	---
1638009_s_at	0.422446	CG9399-RB	---
1624494_at	0.4227	Dm.X.54993.0	---
1625448_at	0.424189	Dm.3R.34514.0	---
1627613_at	0.424192	CG8175-RA	Metchnikowin
1640819_at	0.424847	CG14422-RA	---
1637145_at	0.42525	CG14787-RA	---
1640458_at	0.425334	CG11211-RA	---
1634523_at	0.425486	S.CX001079	---
1635522_a_at	0.425528	CG12789-RA	CG12789
1635492_at	0.42553	CG33259-RA	---
1633272_at	0.425677	CG9090-RA	---
1635274_at	0.425827	HDC10334	---
1635920_at	0.425901	CG15226-RA	---
1630593_at	0.426125	CG33126-RA	Neural Lazarillo
1627674_at	0.426657	HDC10908	---
1623962_x_at	0.426711	HDC07601	---
1628639_at	0.42674	CG5791-RA	---
1624790_at	0.426817	CG7250-RA	Toll-6
1628837_at	0.427006	S.C3R000440	---
1626641_s_at	0.427031	CG9734-RC	Hemoglobin
1627724_at	0.427248	Dm.2R.20774.0	---
1623732_at	0.427271	CG31410-RA	CG31410
1641191_s_at	0.427293	CG17932-RA	Ugt36Bc
1637990_s_at	0.427869	CG5725-RB	fumble
1628836_at	0.428251	S.C3R003198	---
1638978_at	0.42837	HDC11687	---
1624783_at	0.428489	CG14961-RA	---
1634843_at	0.429887	CG31737-RA	CG31737
1624569_at	0.430187	CG31087-RA	---
1637984_at	0.430384	HDC09506	---
1635318_at	0.430626	CG8721-RA	ornithine decarboxylase
1636969_at	0.430677	Dm.3R.34791.0	---
1623033_at	0.430958	HDC04154	---
1632726_at	0.431042	CG12526-RA	Odorant receptor 67a
1640806_at	0.431228	CG5765-RA	Mucin 55B
1640443_at	0.431279	HDC17210	---
1623419_s_at	0.431294	CT40876	--- /// --- /// ---
1626210_at	0.431368	HDC10294	Box B-binding factor 2
1632268_at	0.4321	HDC11852	---
1625238_at	0.432636	CG12003-RA	---
1637927_at	0.432682	HDC14788	---
1632620_at	0.433156	CG9887-RA	Vesicular glutamate transporter
1625173_s_at	0.433267	CG11652-RA	---
1630059_at	0.433531	Dm.3R.44580.0	---
1629214_at	0.433563	HDC01185	---
1635724_at	0.433921	CG14292-RA	--- /// GA12884 /// CG14292
1640754_at	0.434084	CG5295-RA	CG5295
1636069_at	0.434123	Dm.3R.46079.0	---
1635746_at	0.434134	S.C2R002077	---
1630977_at	0.43431	CG16771-RA	---
1624488_a_at	0.434351	CG17734-RA	---
1626826_s_at	0.434352	CG10781-RA	nested /// new glue 2
1624936_at	0.434712	HDC17813	---
1630645_at	0.43505	CG3528-RA	---
1627159_at	0.435453	CG13427-RA	---
1625840_at	0.435635	CG12001-RA	---
1635115_at	0.435656	CG30325-RA	---
1640136_at	0.435798	HDC13484	---
1625331_at	0.435878	HDC16016	---
1641071_at	0.43596	CG8343-RA	Incilarin-like
1634857_at	0.435978	HDC06591	---
1630350_at	0.436221	S.CX000449	---
1626234_at	0.436571	S.C3L002315	---
AFFX-Dm-AJ132968-1_at	0.436594	---	---
1631631_at	0.436715	CG13222-RA	CG13222
1625239_at	0.437445	HDC09965	---
1638865_x_at	0.437446	CG40329-RA	---
1623423_at	0.437892	S.C3R001130	---
1640259_at	0.437926	CG31834-RA	---
1627499_at	0.437957	CG2016-RB	anon-SAGE:Wang-083 /// --- /// ---
1641399_at	0.437973	CG15031-RA	CG15031
1628473_at	0.438393	CG14266-RA	new glue 2
1633066_at	0.438593	CG13215-RA	---
1628398_at	0.439263	CG5853-RA	---
1629451_at	0.439629	S.C2R001258	---
1632701_at	0.440241	CG5472-RA	Peptidyl-alpha-hydroxyglycine-alpha-amidating lyase
1631743_at	0.440559	CG40172-RA	---
1633826_at	0.440763	CG4715-RA	Iris
1633049_at	0.441072	CG11159-RA	--- /// --- /// GA10804
1626592_at	0.441183	HDC08528	---
1637198_at	0.441717	CG10345-RA	---
1634734_at	0.441911	CG12636-RA	---
1639356_at	0.441936	HDC20211	---
1624340_at	0.441988	CG15441-RA	GS1-like protein
1627682_at	0.442192	CG14949-RA	---
1627579_at	0.442225	CG7446-RA	GABA-and-glycine-receptor-like-subunit-of-Drosophila
1627811_at	0.44251	Dm.U.49054.0	---
1634042_at	0.442633	S.C2R002573	---
1629609_at	0.442663	CG11325-RB	hormone receptor
1638285_a_at	0.442906	CG18374-RA	Glycerol kinase
1634813_at	0.44305	CG12641-RA	---
1632990_at	0.443179	S.C3R000445	---
1637434_at	0.443392	CG14563-RA	---
1625160_at	0.443682	HDC17598	---
1634110_at	0.44369	CG17304-RA	---
1625191_at	0.443908	CG5022-RA	---
1630234_x_at	0.444007	CG40497-RB	---
1634143_at	0.444354	CG8345-RA	Cyp6w1
AFFX-Dm-L22585_at	0.444553	---	---
1632659_at	0.444622	CG12092-RA	---
1630553_at	0.444886	CG5372-RA	alphaPS5
1638888_at	0.444908	CG1650-RA	unplugged
1633148_at	0.44498	HDC05167	---
1628455_at	0.445248	HDC11248	---
1625241_at	0.445656	HDC14943	---
1641492_at	0.44622	GH12319	---
1641688_at	0.446358	CG18136-RA	---
1640979_at	0.446394	CG1681-RA	---
1628508_at	0.446519	CG30062-RA	---
1631850_at	0.446681	CG40120-RA	---
1641437_at	0.446771	HDC07574	---
1630588_at	0.446836	HDC12132	---
1638525_at	0.446847	CG14156-RA	Odorant receptor 67c
1640188_at	0.447266	HDC12480	---
1640006_at	0.44757	CG18609-RA	---
1639618_at	0.447765	HDC12377	---
1639144_a_at	0.448232	CG7908-RB	Tace
1626759_at	0.448392	HDC03535	---
1636715_at	0.448883	CT37904	---
1635078_at	0.448895	CG10617-RA	syt12
1639187_at	0.449326	CG40103-RA	---
1623713_at	0.449966	CG18581-RA	---
1630970_at	0.450131	CG14973-RA	CG14972
1638916_at	0.45019	CG12688-RA	---
AFFX-Dm-AJ002682-2_s_at	0.450207	---	---
1630983_s_at	0.450365	CT34089	--- /// ---
1631197_at	0.450412	CG8534-RA	---
1638584_at	0.450593	CG9988-RA	---
1626644_at	0.450756	CG33062-RA	---
1625036_at	0.450929	CG18281-RA	---
1627057_at	0.450954	HDC17689	---
1641680_at	0.451085	HDC14725	---
1632096_at	0.451416	CG10032-RA	---
1634750_at	0.45208	HDC05479	---
1628677_at	0.45243	CG10524-RA	protein kinase C
1624258_at	0.452524	Dm.X.50678.0	---
1627917_at	0.452616	CG14707-RA	dpr4
1632296_at	0.452867	HDC09875	---
1628547_at	0.452929	CG5167-RA	---
1632574_at	0.453028	CG6574-RA	---
1632792_at	0.453181	S.CX000964	---
1636183_at	0.453196	CG32198-RB	---
1640579_at	0.453214	CG13560-RA	---
1624925_at	0.453437	CG14446-RA	---
1627347_at	0.453531	CT34318	---
1639510_at	0.453675	HDC12794	---
1638720_x_at	0.454012	CG40322-RA	---
1634346_at	0.454254	CG13239-RA	---
1633794_a_at	0.454651	CG4710-RB	smell impaired 21F
1625297_at	0.454712	CG8128-RA	---
1627809_at	0.454793	CG17047-RA	---
1634357_at	0.454889	AM01414	---
1635312_at	0.454892	SD06617	---
1637613_at	0.45501	S.CX000020	---
1631107_at	0.455093	HDC06893	---
1623706_at	0.455327	CG9498-RA	---
1635546_a_at	0.455433	CG1517-RB	halothane-resistant
1623440_at	0.455722	CG31848-RA	---
1632998_at	0.455841	CG13400-RA	D12
1624081_at	0.455877	CG14359-RA	---
1629445_at	0.4559	CG18543-RA	matrimony
1624153_at	0.45611	CG2803-RA	Troponin C-akin-1
1625861_at	0.456206	CG13012-RA	---
1637027_s_at	0.456221	CG10165-RA	---
1625529_at	0.456464	CG32044-RA	CG32044
1626045_at	0.456604	CG31318-RA	Rpb4
1626437_at	0.457667	CG15378-RA	---
1636857_at	0.458151	CG15879-RA	---
1631332_at	0.458196	HDC05671	---
1630004_at	0.458423	CG7644-RA	beaten path Ib
1640203_at	0.458509	CT34520	Chloride channel-a
1635276_at	0.458657	CG11437-RA	---
1632970_at	0.459502	CG15336-RA	---
1641229_at	0.459596	CG14265-RB	---
1625857_at	0.460173	CG8451-RA	NA-dependent multivitamin transporter
1631373_s_at	0.460221	HDC11474	---
1631259_s_at	0.460562	HDC11352	---
1636318_at	0.46107	Dm.3L.23987.0	---
1635410_at	0.461421	CG12766-RA	---
1641151_at	0.461957	HDC10048	---
1625808_at	0.461962	HDC19028	---
1628369_at	0.462001	CG8285-RA	bride of sevenless
1637375_at	0.462483	Dm.3R.41437.0	---
1628394_at	0.46252	CT32236	---
1624140_at	0.462695	CG32734-RA	---
1639350_at	0.463021	CG32265-RA	---
1636429_at	0.463065	CG5928-RA	---
1629739_s_at	0.46314	HDC10038	---
1640651_at	0.463253	CG32336-RA	---
1638045_at	0.463314	CG14326-RA	---
1633269_at	0.463414	CG9140-RA	NADH ubiquinone oxidoreductase 51 kDa
1627183_at	0.463582	CG14906-RA	open reading frame 2 /// ---
1631339_s_at	0.463671	HDC20209	---
1636630_s_at	0.463732	CG5091-RA	--- /// ---
1640345_at	0.463869	CG14925-RA	Osiris
1638945_at	0.463892	CG1162-RA	---
1636216_at	0.464088	CG12932-RA	Bruchpilot
1638124_at	0.464241	CG30121-RA	---
1636937_at	0.464375	S.C3R001602	---
1628955_at	0.464491	CG17988-RA	Ance-3
1639969_at	0.464674	CG6969-RA	---
1628011_a_at	0.464702	CG12877-RB	---
1626699_at	0.465026	Dm.3L.26701.0	---
1637461_at	0.46505	CG9527-RA	---
1628994_at	0.465054	HDC05178	---
1627647_at	0.46506	CG3940-RA	---
1627510_at	0.465113	CG12842-RA	---
1630074_at	0.465265	HDC13385	---
1636955_at	0.465318	HDC00224	---
1635228_s_at	0.465611	HDC07472	---
1633075_at	0.465623	HDC11024	---
1628066_at	0.465662	HDC18596	---
1633256_at	0.465785	S.C2L001639	Seminal fluid protein 33A3
1630051_at	0.465863	CG12847-RA	tetraspanin 42E
1623556_at	0.465981	CG32669-RA	---
1630973_at	0.466167	CG12724-RA	Inositol 1,4,5-triphosphate kinase 2
1641638_at	0.4663	CG31786-RA	---
1636601_at	0.466413	HDC19381	---
AFFX-Dm-Q9SJB5_at	0.466786	---	---
1625784_s_at	0.466809	AT22150	---
1627071_at	0.466884	CT32797	defective proboscis extension response
1630548_at	0.466937	HDC13290	---
1626055_at	0.467073	CG32383-RA	CG32383
1637083_at	0.467144	HDC13165	---
1629515_at	0.467385	CG8808-RA	pyruvate dehydrogenase kinase
1626297_at	0.467499	S.C2L001217	---
1637253_s_at	0.467612	CT34146	anon-38C.24
1636200_at	0.468003	HDC19521	---
1637261_at	0.468057	CG15351-RA	Chorion protein c at 7F
1636616_at	0.46807	CG9969-RA	Odorant receptor 63a
1630070_at	0.46808	CG17849-RA	Olfactory receptor 46F.2
1629502_at	0.468781	CG31358-RA	--- /// --- /// ---
1624654_at	0.469236	CG13613-RA	---
AFFX-r2-TagB_at	0.469341	---	---
1632436_at	0.469435	S.CX002182	---
1629546_at	0.469755	CG7054-RA	---
1638341_s_at	0.470045	CT41625	Mucin 68Ca
1631129_at	0.470552	CG31612-RA	---
1628991_at	0.470633	CG3057-RA	congested-like trachea
1636047_s_at	0.470842	CG31247-RC	---
1627354_at	0.471202	CG5835-RA	--- /// ---
1635731_at	0.471215	CG6785-RA	---
1638646_at	0.471295	Dm.3R.47166.0	---
1624136_at	0.471454	Dm.3L.28662.0	---
1632802_at	0.471605	CG3767-RA	Juvenile hormone-inducible protein 26
1629415_x_at	0.471614	CG40441-RB	---
1640294_at	0.471664	S.CX002043	---
1624917_at	0.471674	CG12900-RA	CG12900
1635787_at	0.47192	CG15630-RA	---
1640492_at	0.47208	CG10672-RA	---
1639158_at	0.4725	CG13473-RA	---
1623421_at	0.472773	CG6347-RA	---
1633281_at	0.472782	CG32776-RA	CG15240
1632508_s_at	0.473155	CG11282-RA	capricious
1632407_at	0.47321	CG15779-RA	Gustatory receptor LU.7
1625139_at	0.473353	CG11086-RA	Gadd45
1629729_at	0.473358	CG31019-RA	---
1637863_x_at	0.473447	CT34362	---
1639137_at	0.473552	HDC14588	---
1632213_s_at	0.473912	CG31292-RA	--- /// ---
1637652_a_at	0.474054	CG30222-RD	---
1629434_at	0.474167	CG9380-RB	---
1638271_at	0.47453	HDC15190	---
1636574_s_at	0.474534	CG33056-RA	---
1624647_at	0.474589	CR30367-RA	---
1627753_at	0.474883	HDC19053	---
1628238_at	0.47492	CG10541-RA	TEKTIN C
1629799_at	0.475047	CG32382-RA	CG32382
1633503_at	0.475688	CG12171-RA	---
1627196_at	0.47596	HDC12360	CG14462
1635789_at	0.47606	CG6630-RA	CG15819
1623788_at	0.47638	CG7461-RA	Drosophila very-long chain ACAD
1638797_a_at	0.476422	CG31543-RC	fatiga
1628848_at	0.476437	CG17083-RA	---
1628844_at	0.476541	CG40449-RA	--- /// WD40 Y
1628500_at	0.477241	CG32483-RA	---
1623210_at	0.477673	CG8667-RA	Dimmed
1623605_a_at	0.477709	CG4427-RA	TGF-beta-inducible early gene
1632984_s_at	0.477822	CG6503-RA	putative noncoding RNA 007:3R
1638628_at	0.477974	CG14432-RA	---
1623454_at	0.478063	HDC15209	---
1626653_a_at	0.478287	CG2098-RB	ferrochelatase
1623680_at	0.478407	CG32793-RA	---
1635166_at	0.478411	CG32131-RA	CG17368
1628733_at	0.478559	CG11237-RA	Oseg6
1636747_at	0.478862	CG8051-RA	---
1635446_at	0.479298	CG15043-RA	--- /// ---
1635893_at	0.479469	CG1121-RA	fragment I
1640228_at	0.479627	CG11658-RA	---
1626698_at	0.479637	CG15543-RA	---
1628935_at	0.479709	CG10962-RB	---
1638761_at	0.479885	CG32151-RA	---
1633613_at	0.480279	CG2765-RA	--- /// ---
1635905_at	0.480466	CG31532-RA	---
1628064_at	0.480474	HDC07406	---
1628940_at	0.480543	S.C2R000053	dpr12
1633824_at	0.48101	CG32710-RA	---
1624643_a_at	0.481377	CG13702-RA	Drosophila allatostatin C receptor 2
1635419_at	0.481447	CG1470-RA	Guanylyl cyclase beta-subunit at 100B
1630589_at	0.481578	CG17734-RB	---
1634896_at	0.481697	CG12798-RA	---
AFFX-Dm-J01347-2_at	0.48173	---	---
1626053_at	0.481824	CG5423-RA	robo3
1633154_at	0.482102	CG11281-RA	sneaky
1624409_a_at	0.482133	CG11315-RB	CG11315
1632861_at	0.4822	CG32799-RA	msta
1636437_at	0.482457	CG31638-RA	---
1622965_s_at	0.482531	HDC06796	Seminal fluid protein 53D
1629892_at	0.482759	CG13861-RA	CG13859
1641307_at	0.482804	CG14419-RA	---
1623362_at	0.482814	HDC10019	---
1623467_at	0.482926	CG8087-RA	---
1637907_at	0.483117	CG10476-RA	---
1633521_at	0.483603	CG40000-RA	---
1639122_at	0.483824	CG31790-RA	---
1638235_at	0.484124	CG10794-RA	diptericin-like protein
1631447_at	0.484409	CG10307-RA	---
1635912_at	0.484437	CG5638-RA	rhodopsin
1635339_at	0.48466	CG15725-RA	---
1637998_at	0.484661	CG12330-RA	CG12330
1623132_at	0.484752	CT35794	---
1627653_at	0.484899	CG32597-RA	lethal (1) G0469
1623970_at	0.484942	CG13154-RA	---
1641470_s_at	0.484997	RE02247	vestigial
1626757_at	0.485394	S.C2R000102	---
1637729_at	0.485563	CG11020-RA	no mechanoreceptor potential C
1627958_at	0.485915	CG30269-RA	---
1626064_at	0.485925	CG4648-RA	CG11620
1634179_at	0.48618	CG5030-RA	---
1625625_at	0.486208	CG32356-RA	Y1-like
1641034_at	0.486477	CG15910-RA	---
1637025_at	0.486527	Dm.3R.36016.0	---
1641060_at	0.486541	CG32691-RA	---
1632087_at	0.486547	CG9928-RA	---
1637292_at	0.487054	CG7005-RA	Epidermal stripes and patches
1625054_at	0.487413	CG1407-RC	---
1638743_at	0.48753	CG31745-RA	---
1639577_at	0.488035	RH09463	---
1638264_at	0.488128	CG1304-RA	---
1633402_at	0.488133	CG31684-RA	---
1623348_at	0.488339	CG15058-RA	---
1633630_at	0.488363	CG4324-RA	---
1624432_at	0.48848	CG7104-RA	Spz3
1638421_at	0.488745	CG33124-RA	---
1628647_at	0.488973	CG5430-RA	antennal protein 5
1629701_at	0.488983	CG15767-RA	---
1631346_a_at	0.489336	CG30412-RB	---
1626678_at	0.489527	CG7135-RA	---
1634400_at	0.4896	CG40040-RA	---
1628549_x_at	0.489763	HDC12966	---
1629875_a_at	0.48977	CG3656-RB	Cytochrome P450 4D1
1633892_at	0.489826	HDC12270	---
1634990_s_at	0.490078	HDC19645	---
1638408_at	0.490402	CG11297-RA	---
1639799_s_at	0.49049	CG32074-RA	---
1630618_at	0.490551	CG32474-RA	Dysfusion
1625323_at	0.490743	CG32397-RA	---
1633708_at	0.491206	CG30191-RA	Gustatory receptor 59b
AFFX-Dm-Q9LUK5_at	0.491265	---	---
1640032_a_at	0.491415	CG3814-RB	--- /// CG11201
1632825_at	0.49152	S.C2L000553	---
1630871_at	0.491637	HDC15759	---
1637563_at	0.49166	HDC14199	---
1633103_at	0.491819	CG14357-RA	---
1641421_s_at	0.491861	Transposon.78	---
1636494_at	0.491959	HDC16817	---
1626990_s_at	0.492368	CG4123-RB	Multiple inositol polyphosphate phosphatase 1
1623196_s_at	0.493068	HDC19712	---
1630844_at	0.49324	CG15293-RA	---
1630187_a_at	0.493543	CG6299-RB	--- /// ---
1641735_at	0.493853	CG16908-RA	---
1630443_at	0.493935	HDC07427	---
1637768_at	0.494128	CG30100-RA	--- /// ---
1641660_at	0.494494	CG18744-RA	---
1628298_at	0.495049	CG2952-RA	---
1635277_at	0.495078	HDC11615	---
1628175_at	0.495079	CG6325-RA	---
1635068_at	0.495264	S.C3L001612	---
1640773_at	0.495285	CG14821-RA	CG14821
1630403_s_at	0.495327	CG12746-RA	---
1636452_at	0.4954	CG14423-RA	---
1639572_at	0.495912	CG14239-RA	---
1639640_at	0.496008	CG32485-RA	---
1626614_at	0.496257	HDC03108	---
1637870_a_at	0.496292	CG5308-RA	dpr5
1623142_at	0.496443	S.CX002025	---
1633864_at	0.496559	S.C3R000417	---
1626677_s_at	0.496904	S.C3R001491	---
1639831_at	0.497058	CG32401-RA	Odorant receptor 65a
1631581_at	0.497081	CG18268-RA	--- /// ---
1625028_at	0.497126	HDC14973	---
1631727_at	0.497198	CG33121-RA	Serpin 28Db
1641080_at	0.4972	CG16922-RA	---
1631377_a_at	0.49722	CG17146-RA	Adenylate kinase-1
1623447_a_at	0.49727	CG12201-RB	---
1630635_s_at	0.497902	CG7720-RB	---
1639322_at	0.498198	CG12386-RA	etaTrypsin
1633325_at	0.498343	HDC02698	---
1634242_at	0.498477	HDC20286	---
1634273_s_at	0.498521	S.C3R001263	---
1625882_at	0.498603	Dm.2R.20567.0	---
1629782_at	0.498807	HDC16058	---
1629164_at	0.499045	CG9825-RA	---
1630529_at	0.499398	CG11562-RA	---
1632209_at	0.499461	CG7829-RA	---
1633599_a_at	0.499738	CG17725-RB	Phosphoenolpyruvate carboxykinase
1640277_s_at	0.500081	S.C2R000879	---
1626263_at	0.500194	CG7510-RA	---
1637648_at	0.500358	CG11191-RA	---
1632473_at	0.500401	S.C2R001401	---
1635461_at	0.5008	CG3362-RA	---
1631062_at	0.501493	CG2023-RA	---
1640786_at	0.50172	Dm.2L.10188.0	---
1630436_at	0.501721	CG11269-RA	---
1634151_at	0.501899	CG40251-RA	---
1629413_at	0.502159	CG12703-RA	---
1632960_at	0.502343	CG5400-RA	Eclosion hormone
1632755_at	0.502409	CG31266-RA	---
1625831_at	0.502792	HDC10037	---
1641133_at	0.503007	CG14756-RA	---
1623725_at	0.50301	CG7914-RA	---
1631441_s_at	0.503146	CG7447-RA	N-like
1625026_at	0.503181	CG3348-RA	---
1639987_at	0.503188	CG1804-RA	kekkon-like
1631439_at	0.503251	CG8719-RA	Ornithine decarboxylase 2
1633518_at	0.503382	HDC09647	---
1632623_at	0.50346	CG13279-RA	Cytochrome b5-related
1632604_at	0.503505	CT38631	---
1638335_at	0.503604	CG18493-RA	---
1628405_at	0.503617	CG7298-RA	---
1636432_at	0.503757	HDC15301	---
1624623_at	0.504055	CG32972-RB	---
1623079_at	0.504103	HDC20578	---
1636699_at	0.504126	HDC16698	---
1636979_at	0.504866	CG7912-RA	---
1630612_at	0.504984	CG17636-RA	---
1634270_at	0.504992	CG5037-RA	Protoheme IX farnesyltransferase
1638027_at	0.505189	CG17429-RA	---
1628071_at	0.505427	HDC07779	---
1625308_at	0.505953	Dm.3R.47234.0	---
1625451_at	0.505996	CG5060-RA	fettucine
1630862_at	0.506166	CG18432-RA	---
1631186_at	0.506177	CT33099	---
1634653_a_at	0.506789	CG1817-RC	Protein tyrosine phosphatase 10D
1639344_at	0.507114	CG32651-RA	---
1638448_at	0.507199	CG13211-RB	CG13210
1627375_at	0.507385	HDC15675	---
1623701_at	0.50767	CG30120-RA	--- /// ---
1631758_at	0.508087	S.C3R000361	---
1632650_at	0.508221	CG5867-RA	---
1629722_at	0.508241	HDC14472	---
1629747_at	0.5084	CG8511-RA	CG8511
1641135_s_at	0.508837	HDC20041	---
1639371_at	0.509287	HDC02659	---
1634939_at	0.509698	CG13077-RA	---
1628025_at	0.509702	CG13055-RA	---
1635438_at	0.509835	HDC20517	---
1637496_at	0.509858	CG30219-RA	--- /// ---
1631235_at	0.510202	CG9899-RA	---
1633244_at	0.51029	CG31551-RA	---
1624250_at	0.510427	CG32432-RA	---
1623273_at	0.51059	CG5432-RA	--- /// delilah
1623518_s_at	0.510655	CG31305-RB	--- /// scheggia
1637255_a_at	0.510897	CG1112-RA	fragment H
1637698_at	0.511346	CG30339-RA	---
1633922_at	0.511409	S.C3R000566	---
1632315_at	0.511468	CG13035-RB	---
1631855_at	0.51164	CG10864-RA	---
1626914_at	0.511743	S.C3L000319	---
1638159_at	0.512076	HDC17312	---
1634424_at	0.512115	S.C2L001320	---
1628432_at	0.512241	CG5590-RA	---
1638696_a_at	0.512254	CG3552-RA	---
1641547_at	0.512296	CG32308-RB	---
1627762_at	0.512427	S.C2L001198	---
1625985_at	0.512627	CG31446-RA	---
1635282_at	0.512748	CG7142-RA	---
1626067_a_at	0.512833	CG7311-RC	---
1624227_at	0.51318	CG31066-RA	---
1636409_at	0.51327	CG11034-RA	---
1640676_at	0.513341	HDC18410	---
1634633_s_at	0.513386	Transposon.54	---
1637078_a_at	0.513479	CG9610-RB	pox meso
1631143_at	0.513678	S.C3L002204	---
1626269_at	0.513734	HDC16885	---
1636190_at	0.51386	CG13392-RA	---
1623761_at	0.513874	CG15347-RA	---
1631691_at	0.513891	CG16772-RA	--- /// --- /// ---
1640717_at	0.513993	CG15082-RA	---
1641301_at	0.514352	CG11776-RA	PFTAIRE-interacting factor 1A
[truncated: 16,953 more rows]
