# Supplementary material for: Developmental Ethanol Exposure Leads to Dysregulation of Lipid Metabolism and Oxidative Stress in Drosophila
Source: G3 (Bethesda). 2014 Nov 11;5(1):49–59. doi: 10.1534/g3.114.015040 (PMC4291469; doi:10.1534/g3.114.015040)
Supplement: Supporting Information [file supp_g3.114.015040_TableS2.xlsx]

## Sheet: Sheet1
Affymetrix Probe Set ID	Fold Change (control:7%-ethanol reared)	Representative Public Transcript ID	Gene or Protein Name (if known)
1635719_at	0.00299542	CG7599-RA	Gene V
1623068_at	0.0119793	CG4105-RA	Cytochrome P450-4e3
1623570_at	0.0167609	CG7924-RA	---
1636503_at	0.0256001	S.C2R000985	---
1634005_at	0.0266343	CG7906-RA	---
1627976_at	0.0285583	CG31622-RD	Gustatory receptor 39a
1639823_at	0.0291931	CG3331-RA	ebony
1630257_s_at	0.0298295	LP12023	---
1625660_at	0.0333243	CG4151-RA	---
1623681_at	0.0339114	CG10163-RA	--- /// ---
1630192_at	0.0343421	CG32762-RA	---
1638333_at	0.0375016	CG9614-RD	pipe
1639125_at	0.0386717	CG31630-RA	---
1640514_at	0.0401386	HDC03347	---
1627907_at	0.0409142	HDC06110	---
1633679_at	0.0416158	HDC16566	---
1627285_at	0.0416888	CG6118-RA	---
1641099_a_at	0.0427376	CG16801-RB	CG16801
1627149_at	0.0433764	HDC18498	---
1630742_at	0.0439049	CG4805-RA	pickpocket 28
1631988_at	0.0439175	CG15555-RA	---
1632320_at	0.0440264	CG32080-RA	---
1627805_at	0.0440627	CG40225-RA	---
1634088_at	0.0447604	S.C3L001381	---
1637385_a_at	0.0452151	CG9780-RA	Neprilysin
1624875_at	0.0455559	CG3650-RA	---
1636584_at	0.0457409	HDC14614	---
1630095_a_at	0.0467957	CG3915-RB	Derailed 2
1623180_a_at	0.0477273	CG33183-RC	Complementation group D
1624319_at	0.0480678	CG12455-RA	---
1623332_at	0.0494511	CG15505-RA	Odorant-binding protein 99d
1639571_s_at	0.0504774	CG18743-RA	heat shock 70 /// heat shock 70
1627965_s_at	0.0504779	HDC13250	---
1626490_s_at	0.050575	S.C3R000417	---
1623640_at	0.050675	S.C3L002201	RNA-binding protein 6
1636138_at	0.0509575	CG12509-RA	---
1640721_at	0.0528952	S.CX002013	---
AFFX-Dm-AF298789-1_at	0.0530333	---	---
1629845_at	0.0536708	CG13835-RA	CG13834
1635646_at	0.0538981	HDC10264	---
1623786_at	0.0539715	S.C3L000097	---
1640718_at	0.057012	CG31257-RA	---
1635195_at	0.0571284	HDC08564	---
1623245_at	0.0577482	HDC03927	---
1638787_at	0.0585552	CG40207-RA	---
1632442_at	0.0597507	CG32596-RA	---
1636550_at	0.0598837	CG31941-RA	Odorant-binding protein 22a
1626410_at	0.0615111	S.C2L002280	---
1639605_at	0.0618078	CG13289-RA	--- /// ---
1637087_at	0.0620016	HDC06257	---
1630461_at	0.0628198	HDC03333	---
1625961_at	0.0628679	Dm.3L.23794.0	---
1637890_at	0.0630958	S.CX000783	---
1638569_at	0.0648915	S.C2R002451	---
AFFX-Dm-Z49777_at	0.0651883	---	---
1636779_at	0.0653372	S.CX000755	---
1637642_at	0.0654451	CG15047-RA	---
1626282_at	0.0655586	HDC01993	---
1633697_at	0.0656351	HDC15394	---
1639650_at	0.0658817	Dm.3L.22818.0	---
1630428_at	0.0664419	HDC10904	---
1640017_at	0.0665556	CG32393-RA	---
1624612_at	0.0675574	CG30186-RA	Gustatory receptor 59c
1634743_at	0.0677385	CG15292-RA	---
1636426_at	0.0683667	CG6421-RA	---
1636878_at	0.0689076	S.C3L001116	---
1631160_at	0.0690522	HDC02265	---
1629293_at	0.0692182	CG32635-RA	--- /// ---
1626920_at	0.0695748	HDC11835	---
1635296_at	0.0696006	S.C3R002052	---
1638291_at	0.0702555	S.CX002145	---
1629267_at	0.0708482	HDC11191	---
1624918_at	0.0725487	HDC06900	---
1623224_at	0.0732526	CG7355-RA	Gene II
1629224_at	0.0739887	CG14420-RA	---
1627902_at	0.0740659	S.C2L002696	---
1630040_at	0.0745625	S.CX000065	CG12467
1635206_at	0.0751681	HDC19641	---
1639336_at	0.0752334	CG12522-RA	---
1630104_at	0.0755647	HDC16874	---
1640902_at	0.0758483	S.C3R003519	---
1640148_at	0.0761885	HDC05687	---
1634066_at	0.0769383	S.C3R001951	---
1628003_s_at	0.0769879	HDC03204	---
1631443_at	0.0780942	CG16815-RA	---
1632060_at	0.0782029	CG5610-RA	Dalpha1
1639750_at	0.0786331	CT34445	---
1626709_at	0.0791919	CG30179-RA	Muscle-specific LIM protein at 60A
1636507_at	0.0797147	CG32754-RA	vanin-like
1627363_at	0.0801065	HDC03136	---
1634310_at	0.0803591	CG12408-RA	TpnC4
1637920_at	0.0816056	S.C2L002691	---
1626501_at	0.0816668	CG7454-RA	Odorant receptor 85a
1629915_at	0.0820492	S.C3R003231	---
1635662_at	0.0830656	CG32468-RA	---
1632460_at	0.083399	HDC11700	---
1627830_at	0.0834172	CG1058-RA	ripped pocket
1640604_at	0.0834986	CG3309-RA	---
1629764_at	0.0836157	S.CX001945	---
1628239_at	0.0836758	HDC13111	---
1639470_at	0.0840773	HDC13103	---
1640087_at	0.0847906	CG32771-RA	CG15470
1639681_at	0.0848916	CG40155-RA	---
1641716_x_at	0.0853647	HDC04773	---
1626445_at	0.0865175	HDC12196	---
1637964_at	0.0865794	CG7336-RA	Gene VI
1638817_at	0.0865953	CG15594-RA	---
1624734_at	0.086807	HDC09451	---
1638239_at	0.0877942	HDC16402	---
1628631_at	0.0884369	S.C2L000511	Seminal fluid protein 24Bb
1638169_s_at	0.0886978	CT32415	--- /// ---
1640355_at	0.0887162	CG5246-RA	---
1637868_at	0.0888644	HDC02017	---
1634908_at	0.0891405	S.C3R002343	---
1628223_at	0.0892024	LD28384	---
1640494_at	0.0894192	CG13272-RA	CG33312
1632549_at	0.0901645	HDC07885	---
1634059_at	0.0906906	CG12543-RA	CG12543
1623394_at	0.0907313	CG3536-RA	CG13530
1638228_s_at	0.0911528	Transposon.88	---
1629547_at	0.092073	CG2412-RA	Rad51C
1630947_s_at	0.092172	HDC07100	---
1633147_at	0.0921911	CG10659-RA	--- /// ---
1634175_at	0.0928933	CG33148-RB	Multiple C2 domain and transmembrane region protein
1639695_s_at	0.093213	HDC17687	---
1637199_at	0.0932772	HDC10582	---
1636509_at	0.0942239	HDC05522	---
1641258_at	0.0946825	CG31437-RA	---
1630133_at	0.0948662	CG1048-RA	zerknullt 2
1624522_at	0.0949736	CG5302-RA	---
1626936_at	0.0950242	Dm.2L.1487.0	---
1624545_at	0.0950468	CG32504-RA	---
1627234_at	0.0955818	Dm.X.58307.0	---
1627279_at	0.0959383	CG4684-RA	nervous wreck
1639562_at	0.096445	CG12491-RA	--- /// ---
1627989_at	0.0966744	Dm.3L.28580.0	---
1626789_at	0.0978559	CG13618-RA	---
1628817_at	0.0982111	S.C2L000604	---
1636763_at	0.0984034	Dm.2L.5703.0	--- /// ---
1636228_at	0.0987261	CG1478-RA	defective chorion 2
1627706_a_at	0.0991224	CG33174-RA	inactivation no afterpotential E
1624423_at	0.0993122	CG5945-RA	---
1639717_at	0.0993723	HDC20112	---
1624827_at	0.0996434	CG11698-RA	---
1626869_a_at	0.100967	CG31619-RB	---
1623618_at	0.101548	CG14163-RA	CG12524
1638917_at	0.101581	S.C2R001842	---
1627588_at	0.101944	CG12483-RA	---
1641402_at	0.101975	HDC03049	---
1639129_at	0.102281	CG7189-RA	Gustatory receptor 66a
1626256_at	0.102312	CG13836-RA	---
1627481_at	0.102424	CG15615-RA	---
1625213_at	0.102947	HDC14129	---
1629330_at	0.103471	CG40335-RA	---
1627442_at	0.103859	HDC05034	---
1628354_at	0.104016	HDC17098	---
1638705_at	0.104085	CG14069-RA	---
1633085_at	0.104697	S.C2R000107	---
1625098_at	0.104811	S.C3R001954	---
1635889_at	0.105428	HDC05326	---
1630108_a_at	0.10579	CG10998-RB	ryder cup
1638662_at	0.10588	S.C2L000209	---
1625381_at	0.105948	CG7350-RA	Gene IV
1628519_at	0.106396	CG15741-RA	---
1627857_at	0.106609	Dm.3L.23664.0	---
1639570_at	0.106623	CG11966-RA	---
1640114_at	0.106773	HDC13350	---
1629677_at	0.10719	CG14666-RA	---
1630873_s_at	0.107383	S.C2R001467	---
1625821_at	0.107415	HDC02770	---
1632746_at	0.107586	CG13467-RA	CG13466
1637340_s_at	0.107939	HDC18214	---
1638003_at	0.108571	CG14204-RA	---
1630310_at	0.108656	CG32751-RA	---
1626921_at	0.108953	S.C3R001749	---
1641356_at	0.109204	CG33300-RA	Mucin 30E
1627596_at	0.109531	CG4446-RA	---
1633007_at	0.109611	CR31511-RA	---
1636077_at	0.109646	HDC02445	---
1623781_at	0.110243	HDC09412	---
1637297_at	0.110383	CT40582	---
1628528_at	0.110793	CG9397-RA	deformed
1631946_at	0.111093	CG7173-RA	---
1640973_at	0.111321	Dm.3R.42652.0	---
1626843_at	0.111814	HDC17117	---
1625322_at	0.111917	HDC17143	Glycogen Synthase Kinase 3
1634986_at	0.112125	CG32821-RA	---
1639521_at	0.112339	Dm.2L.6989.0	---
1627720_at	0.11281	CG14301-RA	---
1630221_at	0.113477	CG11600-RA	---
1625952_at	0.113705	S.C2L002689	---
1628380_at	0.114014	CG13647-RA	---
1637657_at	0.114182	S.C3R001744	---
1630137_at	0.114219	CG15696-RA	---
1641076_at	0.114309	CG7630-RB	---
1633311_at	0.114502	CG14808-RA	Sarcoglycan delta
1637640_at	0.114612	CG32320-RA	---
AFFX-Dm-J01347-1_s_at	0.11482	---	---
1626732_at	0.115016	CG30217-RA	---
1623939_at	0.115417	S.C3L002033	---
1638813_at	0.115784	CG15499-RA	---
1636159_at	0.115927	HDC14639	---
1623500_at	0.116461	CG13622-RA	---
1636820_s_at	0.116855	CG10594-RA	spook
1636315_at	0.117145	CG1360-RA	---
1639884_at	0.117251	CG9697-RA	PGRP-SB2
1627630_s_at	0.117556	S.CX000782	---
1626736_at	0.117879	CG3895-RA	Polyhomeotic
1631123_at	0.117998	CG2105-RA	DCorin
1640479_at	0.118364	CG9519-RA	---
1623116_at	0.118364	HDC19639	---
1626661_at	0.118506	CG31355-RA	---
1631647_at	0.120283	HDC12051	---
1635622_at	0.120951	S.C2L001705	---
1638757_a_at	0.120988	CG17780-RB	---
1636220_at	0.121076	CG10587-RA	---
1631257_at	0.121162	HDC08154	---
1638242_at	0.121214	HDC07112	---
1626019_at	0.121451	HDC17696	---
1636360_at	0.121883	HDC17524	---
1636893_at	0.122223	CG32798-RA	---
1626042_at	0.122402	HDC16902	---
1631818_at	0.123949	CR33345-RA	---
1627745_s_at	0.12427	HDC20461	---
1631748_at	0.124625	HDC17718	---
1631422_at	0.124905	HDC20340	---
1637751_at	0.124989	CG32563-RA	---
1633438_at	0.125472	S.C3L002779	---
1624511_s_at	0.125649	S.C2R002095	---
1640937_at	0.125737	S.C2R002646	---
1631503_at	0.126097	S.C2R002361	CG13487
1631113_s_at	0.126174	HDC02762	---
1628015_at	0.12643	CG9176-RC	CNG channel-like
AFFX-Dm-AF292559-3_s_at	0.126926	---	---
1634626_at	0.127333	CG14766-RA	---
1626505_at	0.127824	HDC01136	---
1626035_x_at	0.127912	S.C2R002100	---
1632920_at	0.127952	CG10700-RA	---
1638746_at	0.128256	S.C3L000852	---
1630120_s_at	0.128529	CT35995	---
1630769_at	0.128532	HDC18493	---
1623912_at	0.128653	Dm.3L.30738.0	---
1623828_at	0.1288	S.C3R001952	---
1628442_at	0.129185	HDC10384	---
1633499_at	0.129489	CG13057-RA	retinin
AFFX-Dm-AF323980-1_at	0.129705	---	---
1629635_at	0.129887	CG2051-RC	---
1630757_at	0.130253	HDC08026	---
1639226_at	0.13045	HDC13584	---
1623334_at	0.131379	CG12913-RA	---
1627683_at	0.131443	HDC16265	---
1632093_at	0.131862	HDC16240	---
1633608_at	0.131967	Dm.3R.40215.0	---
1629874_at	0.132586	CG17461-RA	Kif3C
1630595_at	0.132979	CG17601-RA	---
1640471_at	0.13317	S.CX001089	---
1625057_at	0.134545	CG9108-RA	Regulator of G-protein signalling 7
1638024_at	0.135362	HDC10065	---
1624195_at	0.135375	CG3850-RA	sugarbabe
1623585_at	0.135637	CG14366-RA	CG14365
1624965_at	0.135749	Dm.2R.14794.0	---
1636117_at	0.136108	Dm.3L.31639.0	---
1639718_at	0.136337	CG18764-RA	---
1625522_at	0.137452	CG32551-RA	---
1623757_at	0.137826	CG16963-RA	drosocrystallin
1640941_at	0.137945	HDC09876	---
1634327_at	0.137951	HDC05702	---
1635707_at	0.13802	S.C2R002019	---
1635626_s_at	0.138203	Dm.2R.13264.0	---
1629223_at	0.138913	S.C2R002822	---
1628477_s_at	0.139391	CG4746-RA	---
1624882_at	0.139762	CG4066-RA	---
1634121_at	0.139777	CG13421-RA	Odorant-binding protein 57c
1629699_at	0.139844	CG15311-RA	---
1638117_at	0.139993	CG14451-RA	---
AFFX-Dm-O65524_at	0.140039	---	---
1625782_at	0.140867	CG14010-RA	---
1631202_s_at	0.141435	HDC02005	---
1630330_at	0.141508	CG31112-RA	---
1630666_at	0.141571	HDC06940	---
1622900_at	0.141734	CG30330-RA	Gustatory receptor 59d
1631702_at	0.141754	CG15888-RA	---
1629590_at	0.14178	CG32256-RA	Gustatory receptor 64c
1640692_at	0.141878	S.C3R000096	---
1639342_at	0.142604	CG1331-RA	cuticle cluster 3
1630576_at	0.142758	CG12872-RA	CG12870
1625619_at	0.142768	CG9614-RI	pipe
1636167_at	0.143035	Dm.2R.18792.0	---
1629895_at	0.143131	CT10352	---
1624999_s_at	0.143155	HDC14396	---
1626796_at	0.143234	HDC14260	---
1639698_at	0.143332	CG15909-RA	---
1631115_at	0.143547	CG12665-RA	Odorant-binding protein 8a
1624469_at	0.14388	CG8985-RA	Dromyosuppressin receptor 1
1633887_at	0.143921	CG13857-RA	--- /// --- /// ---
1637355_at	0.144008	CG16726-RA	---
1631789_at	0.144327	HDC10902	---
1639631_at	0.144481	HDC16453	---
1636120_at	0.145094	S.C3L001397	---
1637304_at	0.14521	CG14911-RA	---
1627327_at	0.145521	CG10812-RA	Drosomycin B
1638718_at	0.145939	S.C2R002196	---
1632307_at	0.146129	HDC10507	---
1631824_at	0.146329	CG6599-RA	CG13980
AFFX-r2-TagIN-5_at	0.147053	---	---
1632115_at	0.147224	S.CX002135	---
1623095_at	0.147837	HDC02011	---
1628346_at	0.147987	HDC13404	---
1639741_at	0.148306	CG6096-RA	E(spl) region transcript m5
1638234_s_at	0.148652	HDC13012	---
1637541_at	0.14955	CG12955-RA	Follistatin
AFFX-Dm-AF117335_at	0.149604	---	---
1630646_at	0.150167	CG11053-RA	CG11053
1624212_at	0.150255	CG6784-RA	---
1628967_at	0.150539	CG7608-RA	Gene III
1624566_at	0.150612	HDC01059	---
1624902_at	0.150636	CG9720-RA	prolyl-4-hydroxylase-alpha NE2
1634819_at	0.150779	CG9283-RA	CG9283
1629237_at	0.151246	CG11100-RA	Mes2
1641691_at	0.151606	S.C2R000108	---
1624526_s_at	0.152911	S.C3R000890	---
1627182_at	0.153036	CG13299-RA	---
1638714_at	0.153868	CG8982-RA	ovulin
1636748_at	0.154145	HDC18706	---
1624977_at	0.154166	HDC06364	---
1628410_at	0.154219	Dm.2R.10538.0	---
1635158_at	0.154501	CG13924-RA	---
1639616_a_at	0.155023	CG9094-RB	---
1625192_at	0.155537	CG12885-RA	---
1629757_at	0.156215	CG30327-RA	CG30327
1624920_at	0.156297	HDC14091	---
1641407_at	0.156864	S.C2L001070	---
1629191_s_at	0.156915	CG6154-RA	---
1635251_at	0.156959	CG32553-RA	---
1624974_at	0.157173	Dm.U.49056.0	---
1632047_at	0.157805	CG18271-RA	---
1629656_at	0.15781	S.C2L001753	---
1632599_at	0.157836	Dm.3L.23990.0	---
1628748_at	0.158115	HDC20565	---
1637147_s_at	0.158147	HDC19895	---
1640385_at	0.158198	HDC02359	---
1636105_at	0.158203	CG13675-RA	---
AFFX-Dm-AJ002682-1_s_at	0.158244	---	---
1640951_at	0.158738	S.C2R001136	---
1632219_at	0.159102	HDC07055	---
1626594_s_at	0.159222	CT40960	seven-up
1627701_at	0.159451	HDC13141	---
1630294_at	0.159995	CG15733-RA	Tenascin accessory
1626597_at	0.160091	CG9521-RA	---
1626668_at	0.160348	S.C2R002437	---
1639163_at	0.160628	S.C2R001527	---
1641503_at	0.16078	HDC19486	---
1628772_at	0.161894	S.C2L000215	---
1623488_at	0.16283	CG40164-RB	---
1634275_s_at	0.162908	HDC10042	---
1640832_at	0.162923	S.C3L002902	---
1640814_at	0.163197	HDC07384	---
1639119_at	0.163578	HDC13282	---
1631256_at	0.163613	CG2253-RA	Upf2
1625584_at	0.163845	CG8654-RA	---
1641315_at	0.164121	CG15125-RA	---
1633206_at	0.164165	CG9780-RA	Neprilysin
1635012_x_at	0.164309	Transposon.73	---
1640094_at	0.164712	S.CX000355	---
1636128_at	0.164792	CG13838-RA	---
1635855_at	0.164972	CG30076-RA	---
1640756_at	0.16503	HDC19801	---
1633979_at	0.165067	CT32716	---
1623338_at	0.165286	CT35233	---
1623661_at	0.165779	S.CX001574	---
1640687_at	0.166015	CT33523	---
1624426_at	0.166061	HDC13364	---
1638331_s_at	0.166248	CG31054-RA	--- /// ---
1640617_at	0.167217	HDC16032	---
1632684_s_at	0.167281	CG4575-RA	--- /// giant
1635648_at	0.167447	CG14490-RA	---
1628758_at	0.167973	CG1774-RA	---
1635529_at	0.168625	S.C2R002357	---
1630789_at	0.16863	CG5897-RA	---
AFFX-Dm-Q9S720_at	0.168673	---	---
1632729_at	0.168759	CG5737-RA	doublesex-Mab related 93B
1634090_at	0.169155	CG14633-RA	CG12467
1640347_at	0.169203	CG15398-RA	---
1636307_at	0.169304	HDC02380	---
1625432_at	0.16946	CG12443-RA	thisbe
1628649_at	0.16959	CG5016-RA	lethal (3) 02640 /// male specific transcript 57D
1641658_at	0.170004	HDC12511	---
1636992_at	0.17036	HDC07665	---
1629230_at	0.171042	CG32279-RA	drosomycin-D
1636828_at	0.171087	CG15732-RA	CG15732
1625390_at	0.171899	CG40090-RA	---
1628857_at	0.172007	HDC03425	---
1639638_a_at	0.17254	CG14502-RA	---
1624670_at	0.172794	CG7589-RA	---
1629610_at	0.172943	CG1895-RA	Cyp28c1
1635599_at	0.172995	CG5540-RA	Odorant receptor 98a
1638042_at	0.173203	CG32083-RA	---
1635545_at	0.174325	HDC07667	---
1640262_at	0.174419	CG30079-RA	---
1632045_at	0.174629	CG5697-RA	---
1625721_s_at	0.174989	S.C2R001120	Derailed 2
1635932_at	0.175123	CG8202-RB	---
1626608_at	0.175265	HDC11212	---
1636448_at	0.175527	S.C2L001216	---
1641046_at	0.175721	HDC05891	---
1641637_at	0.176894	CG17382-RA	CG17382
1640209_at	0.177346	S.C3R000448	---
1623174_at	0.177636	HDC17338	---
1637139_at	0.177687	CG15000-RA	lethal (3) SH143
1636384_at	0.178087	CG32703-RA	---
1629524_at	0.178542	S.C2L002404	---
1641161_at	0.179034	CG30295-RA	Ipk1
1623759_at	0.179125	CG13428-RA	---
1634458_at	0.179178	CG31635-RA	---
1632379_at	0.179194	HDC03736	---
1629516_at	0.179205	CG40165-RA	---
1632572_at	0.179836	HDC04542	---
1627535_at	0.179896	S.C2L000152	---
1629439_at	0.180729	CG10431-RA	---
1631884_at	0.180754	HDC04663	---
1629912_at	0.181088	HDC01267	---
1630954_at	0.181111	Dm.3L.22293.0	---
1636399_at	0.181127	HDC08171	---
1630339_at	0.18122	CT35797	---
1639989_at	0.181554	Dm.2R.17651.0	---
1640467_at	0.181837	HDC06474	---
1635929_at	0.182054	HDC00631	CG10017
1628606_at	0.182469	HDC13487	---
1633482_at	0.182669	HDC02784	---
1638542_at	0.182753	CG15685-RA	CG15685
1624462_at	0.183232	CG32331-RA	---
1626495_at	0.183305	HDC17468	---
1631219_at	0.183314	HDC10927	---
1626723_at	0.183476	CG6515-RA	Neuropeptide receptor
1634073_at	0.183818	CG13466-RA	CG13466
1629913_at	0.183825	Dm.2L.6695.0	---
1641204_at	0.184007	CG14864-RA	---
1636030_s_at	0.18446	CT30953	---
1623892_at	0.184533	CG12205-RA	blastoderm-specific gene 25A
1626828_at	0.185237	Dm.2L.3449.0	---
1628055_at	0.185414	CG13495-RA	Gustatory receptor 58b
1633330_at	0.185533	HDC15172	---
1626643_at	0.185573	CG32160-RA	---
1630135_at	0.185634	CT31958	---
1632173_at	0.185752	HDC14234	---
1623280_at	0.185756	Dm.3L.31347.0	---
1630241_at	0.185834	CG12350-RA	lambdaTry
1632459_at	0.185838	CG15166-RA	---
1638654_at	0.186095	CG14645-RA	--- /// Ribosomal protein L36A
1641668_at	0.186336	HDC02041	---
1630426_at	0.186427	HDC06498	---
1636936_at	0.186567	CG15778-RA	CG15778
1637488_at	0.18658	CG3389-RA	Cad88C
1639053_at	0.187246	Dm.3R.38149.0	---
1629926_at	0.187373	CG1342-RA	Serpin 100A
1639124_at	0.187568	CG31283-RA	---
1641555_at	0.187779	HDC10635	RNA-binding protein 6
1639291_at	0.187797	Dm.2R.21310.0	---
1640831_at	0.188024	CG15004-RA	tipE homolog 2
1627730_at	0.188037	CG15660-RA	Rgk3
1631254_at	0.188322	CG32693-RA	Gr9a
1629284_a_at	0.18837	CG32387-RA	CG32387
1631839_at	0.188655	CG40169-RA	anon-38C.20
1637986_at	0.188816	CG15253-RA	---
1629828_at	0.189072	CG13375-RA	---
1627556_at	0.189078	CG15639-RA	---
1625463_at	0.189118	CG7411-RA	Histamine-gated chloride channel subunit 2
1639379_at	0.189165	HDC03720	---
1631250_at	0.189279	CT36460	intermediate nerve cord defective
1628166_a_at	0.189356	CG13803-RB	--- /// Dromyosuppressin receptor 2
1641371_at	0.189411	CG2070-RA	---
1631036_at	0.18961	CG11816-RA	---
1627260_at	0.189816	CG11693-RA	---
1636987_at	0.189818	HDC05191	---
1641240_a_at	0.190384	CG1889-RA	Fibrinogen-related protein
1629393_s_at	0.19046	HDC07883	---
1637519_at	0.19046	CG13783-RA	CG13783
1627710_at	0.190743	HDC11637	---
1638084_at	0.190811	HDC18414	---
1634751_at	0.190904	HDC11843	---
1623990_at	0.19095	HDC17319	---
1633062_at	0.191284	CG32791-RA	---
1628185_at	0.191412	CG32121-RA	--- /// ---
1641388_at	0.191672	HDC15389	---
1640770_a_at	0.192213	CG18023-RA	nuclear hormone receptor
1626409_at	0.192833	CG11997-RA	---
1623131_at	0.192945	S.C2R002092	---
AFFX-r2-Dros-GAPDH-M_a_at	0.192998	AFFX-Dm-Gpdh-M	---
1623220_at	0.193156	HDC16100	---
1640432_at	0.193185	CG40337-RA	---
1633646_at	0.193343	CG2457-RA	CG42447 /// inaF
1634046_at	0.193533	HDC15213	---
1634741_at	0.19406	Dm.3L.25873.0	---
1640437_at	0.194208	CG1867-RA	Odorant receptor 98b
1628060_at	0.194322	S.CX000340	---
AFFX-Dm-U55943-1_x_at	0.194486	---	---
1623677_at	0.194772	S.C3R003414	---
1630558_a_at	0.194822	CG15069-RA	Rgk2
1624703_at	0.195079	CG31481-RA	proboscipedia
1631670_at	0.195102	CG8137-RA	serpin 2
1632229_at	0.195118	CT34983	---
1626970_at	0.19512	CG6649-RA	UDP-glycosyltransferase
1635361_at	0.195767	CG18806-RA	---
1635930_at	0.195957	CG5264-RA	buttonless
1631078_at	0.196458	CG10125-RA	zero population growth
1634847_at	0.197188	CG14165-RA	CG14165
1627413_at	0.197752	CG14365-RA	CG14365
1632211_at	0.198345	CG31829-RA	Cullin3
1627503_at	0.199657	CG31878-RB	---
1637934_at	0.199918	HDC19504	---
1632107_at	0.200052	HDC18329	---
1625715_at	0.200352	CG11462-RA	---
1629561_at	0.201335	HDC07159	---
1624691_at	0.20196	S.CX001472	---
1626063_at	0.202087	HDC13664	---
1632376_at	0.202222	CG5644-RA	---
1623389_at	0.202223	CG11573-RA	Discoidin domain receptor
1640990_at	0.20247	CG13998-RA	---
1624785_at	0.202536	HDC16199	---
1625423_at	0.202539	HDC08756	---
1638524_s_at	0.202858	HDC14862	Seminal fluid protein 93F
1634056_at	0.203472	CG6545-RA	ladybird
1629704_at	0.203526	HDC05281	---
1626777_at	0.203732	HDC05797	---
1624005_at	0.204286	Dm.3R.48180.0	---
1633570_at	0.204344	CG1688-RA	---
1632491_at	0.204378	CG32985-RA	---
1631754_at	0.204582	HDC19808	---
1629056_at	0.204604	CG16931-RA	Gene I
1641122_at	0.204714	HDC02532	---
1640389_at	0.204842	CG30128-RA	Odorant-binding protein 56c
1624575_a_at	0.205244	CG14307-RH	fruitless
1639656_at	0.205287	Dm.2L.9124.0	---
1635432_at	0.205342	CG14607-RA	---
1638184_at	0.20541	CG13936-RA	---
1629979_at	0.205458	HDC05374	---
1628590_at	0.205805	CG12920-RA	---
1638402_at	0.205962	CG40195-RA	---
1630607_at	0.206076	CG6938-RA	---
1626428_s_at	0.206246	HDC12143	---
AFFX-Dm-ATU18126_at	0.206329	---	---
1626761_at	0.206809	CT39025	---
1634744_at	0.20681	HDC06266	---
1626005_at	0.206857	CG40188-RB	---
1625285_at	0.20719	HDC18813	---
1628165_at	0.207424	HDC16123	---
1630872_at	0.207433	CG31750-RA	Gr36d
1638221_at	0.207557	CG15582-RA	Odorant-binding protein 83d
1627350_at	0.207783	CG12420-RA	---
1639445_at	0.207809	Dm.3L.29618.0	---
AFFX-Dm-Q9LPD6_at	0.207908	---	---
1624903_at	0.208248	CG12048-RA	pickpocket 21
1638586_at	0.208444	CG9768-RA	---
1629633_at	0.208985	CG15255-RA	---
1626068_at	0.209044	CG1652-RA	lectin-46Cb
1635726_at	0.20925	HDC07309	---
1624546_at	0.209406	HDC17336	---
1634366_at	0.209542	CG32185-RA	---
1639304_at	0.209658	HDC08744	---
1637287_at	0.20992	CG13260-RA	CG13260
1630125_s_at	0.210267	HDC12190	---
1632863_at	0.210302	HDC02501	---
1628454_at	0.210957	CG10972-RA	pickpocket 12
1626932_at	0.211387	CG15194-RA	---
1631510_at	0.211612	CG16937-RA	---
1633316_at	0.211783	CG30490-RA	---
1637719_at	0.211786	CG16793-RA	---
1623921_at	0.212134	HDC17477	Drosophila A kinase anchor protein
1638954_at	0.212504	CG5936-RA	---
1638891_at	0.21264	CG31031-RA	---
1630837_at	0.212712	HDC19406	---
1640453_at	0.213635	HDC07503	---
1626904_at	0.213802	CG2112-RA	CG11574
1625336_s_at	0.213872	HDC08273	---
1638459_at	0.214107	HDC06896	---
1626704_at	0.21431	CG7248-RA	---
1639973_a_at	0.214432	CG32116-RA	Odorant receptor 69a
1627313_at	0.214801	CG8260-RA	---
1627935_a_at	0.215729	CG13517-RB	Odorant-binding protein 59a
1625142_s_at	0.2158	CG33268-RA	--- /// ---
1638660_at	0.216786	HDC16553	---
1637818_at	0.217021	CG6902-RA	---
1635590_a_at	0.217119	CG12441-RB	---
1626442_at	0.217355	CG7224-RA	---
1627618_at	0.217386	CG15455-RA	CG15455
1638617_at	0.217795	Dm.3L.25461.0	---
1625791_s_at	0.217854	Transposon.68	---
1635133_at	0.217905	HDC04018	---
1625501_at	0.218222	HDC13885	---
1638920_at	0.218787	S.C3L001719	---
1632798_at	0.21887	CG17957-RA	serendipity-alpha
1623301_at	0.218895	HDC19877	---
1632841_x_at	0.218984	CG6489-RA	heat shock 70
1638831_at	0.219868	HDC18297	---
1628219_at	0.219993	CG32050-RA	---
1631589_at	0.220033	HDC02165	---
1638723_at	0.220355	HDC19986	---
1629736_at	0.220369	Dm.3R.45281.0	---
1635577_at	0.220648	CT34486	---
1638907_at	0.220678	HDC15611	---
1623867_at	0.220704	CG14168-RA	---
1629840_at	0.220716	S.C3R001105	---
1640081_at	0.220876	CG16976-RA	---
1637435_at	0.220989	CG9431-RA	kekkon4
1627747_s_at	0.221024	AM01415_revcomp	CG11008
1635657_s_at	0.221165	CT36054	small conductance calcium-activated potassium channel
1639283_at	0.221408	HDC06615	---
1630596_at	0.221652	CG14643-RA	CG14643
1627509_s_at	0.22198	CG12787-RC	hoepel
1627137_at	0.222071	HDC15105	---
1628010_at	0.222445	CG14496-RA	CG14496
1633119_at	0.222575	S.C2R000796	---
1633214_at	0.222965	CG4835-RA	---
1634312_at	0.223084	Dm.2L.7286.0	---
1632174_at	0.223149	HDC17385	---
1637415_at	0.223761	CG6576-RA	---
1636874_at	0.223774	HDC15518	---
1633500_at	0.224094	S.C2R002103	---
1637882_at	0.224611	S.C2R001529	---
1628470_s_at	0.224662	HDC08134	---
1637616_at	0.224913	Dm.3R.47008.0	---
1637851_at	0.224916	CG7422-RA	---
1628443_at	0.22508	CG5832-RA	CG5829
1634497_at	0.225105	HDC09517	---
1625811_at	0.225115	HDC09865	---
1624825_s_at	0.225391	HDC08475	---
1636817_s_at	0.225571	HDC09797	---
1641128_a_at	0.225673	CG15427-RA	turtle
1632561_at	0.225988	CG30437-RC	CG30437
1629206_at	0.226187	S.C3R003655	---
1631044_at	0.226349	S.CX001228	---
1627914_at	0.226532	HDC02714	---
1635100_at	0.226789	CG33153-RA	---
1631428_s_at	0.227237	HDC13306	---
1625350_at	0.227361	CG13985-RA	---
1624651_at	0.22785	HDC13250	---
1625237_at	0.228102	CG1894-RA	---
1634254_at	0.228115	CG15055-RA	CG15055
1629545_at	0.228286	CG2985-RA	yolk protein 1
1630454_at	0.228382	CG14086-RA	---
1636604_at	0.228386	CG12490-RA	---
1625601_at	0.228399	CG15920-RA	resilin
1632661_at	0.228418	S.C3R003147	---
1638971_at	0.228839	Dm.3R.48183.0	---
1627980_at	0.228948	HDC08293	---
1629975_at	0.229157	CG7406-RA	---
1632940_a_at	0.229216	CG9614-RE	pipe
1641509_at	0.229458	CG12964-RA	---
1624652_at	0.229802	S.C2L000447	---
1629046_a_at	0.229964	CG4716-RB	--- /// CG4716
1624641_at	0.230116	CG9337-RA	---
1637755_at	0.230212	CG10987-RA	---
1639880_at	0.230695	Dm.3R.39517.0	---
1632334_at	0.230925	CG40073-RA	---
1637040_at	0.231118	S.C3R001311	---
1634630_at	0.231218	CG5707-RA	---
1634371_at	0.231434	CG14020-RA	---
1627300_at	0.231838	CG9907-RA	paralytic
1628963_at	0.232263	CG4716-RA	--- /// CG4716
1634317_at	0.232283	Dm.3L.27284.0	---
1631276_at	0.232537	CG31389-RA	---
1624786_at	0.233418	HDC20158	---
1635231_at	0.233517	CG14943-RA	Phosphodiesterase 1c
1627468_at	0.233567	CG1339-RA	Gr43b
1633764_a_at	0.233615	CG4949-RB	---
1631459_at	0.234015	HDC04964	---
1628196_at	0.234564	S.CX002146	---
1632375_at	0.234628	HDC19889	---
1629006_at	0.234827	CG30127-RA	---
1634382_at	0.234866	CG31675-RA	---
1639475_at	0.234908	CG32509-RA	---
1637929_a_at	0.235222	CG32602-RA	Mucin 12Ea
AFFX-Dm-O82296_at	0.235475	---	---
1636729_at	0.235842	HDC05668	---
1625661_at	0.235893	CG17702-RA	---
1641112_at	0.236437	CG31560-RA	---
1637389_at	0.236668	CG11575-RA	CG11575
1639175_s_at	0.236715	AT11392	---
1641008_at	0.236874	HDC13152	---
1623524_at	0.2372	CG7031-RA	---
AFFX-TrpnX-M_at	0.237517	---	---
1626821_s_at	0.237782	CG6489-RA	heat shock 70 /// 87C locus /// Hsp70Bbb /// heat shock 70
1626377_at	0.238367	CG8358-RA	---
1634233_at	0.238588	HDC03861	---
1638062_at	0.238832	Dm.2L.9462.0	---
1626803_at	0.239157	HDC12869	---
1625977_at	0.239507	HDC09521	---
1638134_at	0.240139	S.C2R002098	---
1630615_s_at	0.240202	CT32987	---
1630179_at	0.240333	CG40341-RA	anon-38C.21
1626692_at	0.240339	CG14573-RA	---
1627029_at	0.240461	HDC14423	---
1636667_at	0.240961	CG17787-RA	---
1626895_at	0.241116	CG40313-RA	---
1637427_at	0.241221	HDC13488	---
1631545_at	0.241718	HDC02112	---
1631156_at	0.24184	HDC10049	---
1623199_a_at	0.242414	CG32352-RB	---
1626401_at	0.242539	CG9438-RA	cytochrome P450-B1
1627480_at	0.242628	Dm.3L.26043.0	---
1633676_a_at	0.242957	CG40169-RA	anon-38C.20
1636577_at	0.242988	Dm.2L.3142.0	---
1641275_at	0.24323	CG15249-RA	---
1630890_at	0.244	CG14426-RA	nullo
1625259_at	0.244098	CG30474-RA	---
1627287_at	0.244352	CG5966-RA	---
1640843_at	0.24465	HDC20077	---
1616608_a_at	0.244846	CG9042-RB	5' gene
AFFX-r2-Dros-GAPDH-3_a_at	0.245163	AFFX-Dm-Gpdh-3	---
1624088_at	0.245416	CG3108-RA	---
1630289_at	0.246039	CG6435-RA	---
1627424_at	0.246094	HDC09081	---
1633816_at	0.246424	CG17181-RA	---
1631948_s_at	0.247393	CG7391-RA	dclock
1635061_at	0.247731	HDC17346	---
1629070_at	0.248128	CG1208-RA	---
1624507_at	0.248136	CG31268-RA	---
1623691_at	0.248406	CG3964-RA	---
1633871_at	0.248441	CG13860-RA	CG13859
1626334_at	0.248608	CG6628-RA	---
1632851_at	0.248964	S.C3R003599	---
1635401_at	0.248992	HDC17351	---
1633488_at	0.249061	CG3705-RA	astray
1640588_at	0.249118	Dm.2L.5091.0	---
1639693_at	0.249381	CG14583-RA	CG12564
1639737_at	0.24982	CG33254-RA	---
1628137_at	0.249859	HDC15650	---
1639432_at	0.250241	CG6437-RA	ceramide glucosyltransferase
1630464_at	4.00348	Dm.2R.11826.0	CheA46a
1636477_at	4.00475	CG31934-RA	---
1623593_at	4.0065	Dm.3R.44169.0	---
1625965_a_at	4.0088	CG1148-RB	Osiris
1627336_at	4.01331	S.C2R001977	---
1623735_at	4.01582	CG9930-RA	E5
1634538_at	4.02794	HDC09753	---
1634759_at	4.03187	HDC09939	---
1624579_at	4.03209	CG13934-RA	CG13934
1623911_at	4.03653	Dm.2L.3976.0	---
1632965_at	4.04472	CG13251-RA	---
1624126_at	4.04586	CG2321-RA	---
1630520_s_at	4.04906	RH09485	---
1623354_at	4.05514	HDC02327	---
1630432_at	4.06331	S.C2L000242	---
1629171_at	4.066	HDC11611	---
1624309_s_at	4.06832	HDC07075	---
1641197_at	4.07139	CG12377-RA	---
1637335_at	4.0801	CG7445-RA	flightin
1626754_at	4.08155	HDC07438	---
1629118_at	4.08603	CG14745-RA	PGRP-SC2
1632884_at	4.08679	CG12600-RA	---
1623074_at	4.08683	S.C3L002031	---
1630540_at	4.08954	CG17045-RA	yellow-e3
1634985_at	4.09065	CG13444-RA	pHCl
1627804_at	4.09248	S.C2R000060	---
1626114_at	4.09814	HDC12578	---
1641073_at	4.09827	S.CX000814	---
1626361_at	4.0986	CT15261	---
1639875_at	4.09984	CG31746-RA	---
1639010_at	4.10672	GM09783	---
1624822_at	4.10883	CG15133-RA	---
1629103_at	4.11097	HDC16881	---
1632408_at	4.11522	CG7507-RB	---
1626633_at	4.11645	CG32559-RA	---
1634689_at	4.11776	HDC17644	---
1637588_at	4.12049	CG17629-RD	male fertility factor kl3
1632452_at	4.12224	CG18258-RA	---
1629553_at	4.12604	CG14153-RA	---
1638422_at	4.1266	S.C3R001821	---
1633875_at	4.13185	S.C3L002200	---
AFFX-Dm-Q9MAT8_at	4.13842	---	---
1639373_at	4.13852	HDC09604	---
1626861_at	4.14244	CG31348-RA	CG18554
1625479_at	4.14261	Dm.3R.45049.0	---
1632924_at	4.14613	Transposon.85	rhomboid-4
1631131_a_at	4.14792	CG2990-RA	---
1638440_at	4.15112	CG6320-RA	calcium channel beta subunit
1625959_at	4.15771	CG4372-RA	---
1625319_at	4.15855	HDC12296	---
1637674_at	4.16113	CG17148-RA	Esterase P
1626631_at	4.16255	HDC10624	---
1633285_at	4.16409	CG3757-RA	yellow
1631854_s_at	4.16474	HDC08341	---
1634500_at	4.16839	S.C2L000255	---
1624884_at	4.17049	CG32712-RA	--- /// ---
1629958_at	4.18859	CG5316-RA	---
1630799_at	4.19299	S.C2L002234	---
1639469_a_at	4.19889	CG9441-RB	GTP cyclohydrolase
1635953_at	4.20092	CG31524-RA	---
1625168_at	4.2031	CG30153-RA	---
1636330_at	4.20559	CG17107-RA	---
1639538_at	4.20643	Dm.2L.6265.0	---
1631574_at	4.21935	HDC16647	---
1630128_at	4.22464	S.C3L001718	---
1625946_at	4.2252	CG13702-RA	Drosophila allatostatin C receptor 2
1625541_at	4.22796	CG32257-RA	Gustatory receptor 64b
1634332_s_at	4.23725	HDC02088	---
1625518_at	4.23955	S.C3L001711	---
1636455_at	4.2471	CT43285	---
1630152_at	4.249	CG15380-RA	dpr3
1640140_at	4.25214	CG32172-RA	noe
AFFX-Dm-Q9LFM9_at	4.254	---	---
1627696_at	4.25704	HDC08824	---
1625111_at	4.26225	CG13786-RA	---
1626253_at	4.26725	CG11512-RA	Glutathione S transferase D4
1623047_at	4.26893	GM05844	---
1630201_a_at	4.27072	CG11321-RA	---
1639667_at	4.27682	Dm.3L.25855.0	---
1636617_a_at	4.27894	CG14793-RA	NMDA receptor
1624538_at	4.27973	HDC07447	---
1634201_at	4.28179	CG13841-RA	--- /// ---
1626071_at	4.28315	HDC09246	---
1622964_at	4.28336	Dm.2L.1828.0	CG11053
1628820_at	4.28446	CG32521-RC	---
1634559_at	4.28945	CG7213-RA	---
1633492_at	4.29009	CG4779-RA	homogentisate 1,2-dioxygenase
1635402_at	4.29439	Dm.2R.18671.0	---
1629119_at	4.29576	CG12260-RB	---
1631911_at	4.29613	CR_tc_AT14266	---
1628695_at	4.30638	CG33224-RA	---
1623240_at	4.30661	S.C2L002005	---
1636290_at	4.31112	Dm.3R.43580.0	---
AFFX-Dm-Q9LX75_at	4.31425	---	---
1633141_at	4.3168	HDC09973	---
1634448_at	4.31915	S.C2L000185	---
1629137_at	4.32446	S.C2L002690	---
1629616_at	4.32533	HDC00430	---
1633107_at	4.32611	CG33204-RA	Darkener of apricot
1631260_at	4.32643	CG12501-RA	Odorant receptor 56a
1624179_at	4.32837	CG31680-RA	---
1627678_at	4.33058	CG18302-RA	---
1637381_at	4.33324	S.CX001336	---
1638303_at	4.34117	CG33160-RA	---
1632595_at	4.34124	CG32237-RA	---
1629177_at	4.34799	HDC13292	---
1627146_at	4.35708	HDC20343	---
1641512_at	4.36878	CG15473-RA	---
1634775_at	4.37771	CG33235-RA	---
1625254_at	4.37778	HDC03045	---
1630017_at	4.37985	CT35612	Protein tyrosine phosphatase 99A
1623548_at	4.37988	CG18269-RA	---
1634829_at	4.38043	HDC14914	---
1632859_a_at	4.38139	CG14307-RB	fruitless
1625940_s_at	4.39625	CG7771-RB	single-minded
1634431_at	4.40031	CG15071-RA	---
1638976_at	4.40452	Dm.3R.44545.0	---
1629555_at	4.41529	Dm.3R.35799.0	---
1635986_at	4.41696	S.C2R002082	---
1630843_a_at	4.41955	CG40159-RA	---
1640678_at	4.42062	Dm.2L.2365.0	---
1635605_at	4.4232	CG32694-RB	---
1632186_at	4.42557	S.C2L001739	---
1636594_at	4.42605	CG15088-RA	---
1625159_at	4.42619	CG18561-RA	---
1638364_at	4.43115	HDC11676	---
1639164_at	4.4345	CG9486-RA	---
1635226_at	4.43544	CG4402-RA	lysyl oxidase-like 2
1639591_at	4.43625	CG13489-RA	CG13489
1627718_at	4.44048	HDC07838	---
1630647_at	4.44063	HDC15274	---
1634438_at	4.44258	CG2819-RA	Munster
1633972_at	4.44463	CG13727-RA	---
AFFX-r2-TagJ-3_at	4.44553	---	---
1635926_at	4.4567	CG9290-RA	CG9290
1628134_at	4.47501	CG13664-RA	---
1633970_at	4.48046	Transposon.14	---
1639393_at	4.48518	CG17592-RA	Usf
1628036_at	4.48555	CG15329-RA	hold'em
1635154_s_at	4.48773	HDC02542	---
1629212_at	4.4948	CG11335-RA	lysyl oxidase-like
1631689_at	4.49508	CG18482-RA	---
1634389_at	4.51886	HDC00715	---
1626859_at	4.51955	CG32374-RA	---
1636819_at	4.52149	HDC12033	---
1636701_at	4.5215	S.C3L002407	D-frizzled2
1626582_x_at	4.52292	CT33753	---
1632610_at	4.53329	CG31060-RA	Gustatory receptor 98c
1637908_at	4.53545	HDC14612	---
1631476_at	4.54118	HDC10932	---
1632159_at	4.54267	HDC19552	---
1634882_at	4.54818	CG10852-RA	Accessory gland protein 63F
1635235_at	4.55603	S.C3R002999	Dysfusion
1636661_at	4.55879	HDC00114	---
1631158_at	4.56161	CG8626-RA	Acp53C14a
1631035_at	4.56618	CG31747-RA	Gustatory receptor 36a
1622936_at	4.5737	HDC20601	---
1635485_at	4.58972	HDC14913	Eip93F
1632270_s_at	4.59254	HDC12671	---
1629043_at	4.59335	CG31335-RA	Gustatory receptor 93d
1639732_s_at	4.59508	CG4881-RA	sal-related
1634554_at	4.5954	CG4421-RA	Glutathione S transferase D8
1623072_at	4.59661	CG7709-RA	Mucin 91C
1629719_at	4.60145	HDC05575	---
1635515_at	4.60864	HDC10625	RNA-binding protein 6
1638406_at	4.6092	CG32606-RA	---
1634602_at	4.61023	Dm.3R.48151.0	---
1635022_at	4.61737	HDC17584	---
1634119_at	4.6183	CG14892-RA	---
1637044_at	4.63516	CT35440	---
1635480_at	4.64196	HDC03440	---
1629354_at	4.66135	HDC06249	---
1634703_at	4.66197	HDC18326	---
1638263_at	4.66987	HDC08015	---
1640572_at	4.67116	HDC01124	---
1630598_at	4.67559	CG18179-RA	---
1633853_at	4.67709	S.CX001352	---
1637303_at	4.68011	CG15494-RA	---
1637536_at	4.68549	CG14303-RA	---
1622987_at	4.68631	CG15325-RA	CG15325
1630751_at	4.68805	S.C3R001660	---
1627904_at	4.68813	CG15375-RA	---
1633167_s_at	4.68948	CG6788-RA	Fibrinogen-related protein
1625418_at	4.69342	HDC07356	---
1623709_at	4.7039	CG14854-RA	---
1629630_at	4.70528	HDC13004	---
AFFX-Dm-J01347-4_at	4.70639	---	---
1636778_at	4.72636	CG13679-RA	---
1627341_at	4.72932	CG31556-RA	---
1634284_at	4.74185	CG14639-RA	CG14639
1635472_at	4.74279	HDC08529	---
1626335_at	4.74302	HDC16039	---
1624455_at	4.74654	HDC12136	---
1626101_at	4.75	CG9195-RB	anon-fast-evolving-1F7
1625240_at	4.76123	Dm.X.53607.0	---
1627584_at	4.76294	Dm.3R.34188.0	---
1624922_at	4.76379	HDC12211	---
1623969_at	4.76549	CG31200-RA	---
1639547_at	4.77778	HDC03156	---
1640137_at	4.77794	CT34798	---
1627495_at	4.78034	CG18234-RB	---
1628403_at	4.78467	Dm.3L.32218.0	---
1632800_at	4.78899	CG15278-RA	---
1636549_at	4.79447	CG3996-RA	---
1641254_at	4.79996	HDC09916	---
1637179_at	4.81026	CG14774-RA	---
1639912_x_at	4.81453	CG40323-RB	---
1625627_at	4.82104	HDC12287	---
1638452_at	4.82317	CG2647-RA	period
1625384_at	4.82976	HDC11021	---
1627387_at	4.83428	HDC02867	---
1633984_at	4.83715	CG31405-RA	Gustatory receptor 85a
1636024_at	4.8388	CG40441-RB	---
1639456_at	4.84414	CG31862-RA	---
1640481_at	4.84736	S.C3R003248	---
1641622_at	4.8527	CG10529-RA	Lcp65Ae
1637345_at	4.85341	CG31856-RA	---
1633825_at	4.8671	CG14221-RA	---
1628170_at	4.86899	HDC17792	---
1627352_at	4.87074	CG8782-RA	Ornithine aminotransferase precursor
1639669_at	4.87732	CG5866-RA	---
1633897_at	4.88536	CG6913-RA	ntwist
1640411_at	4.89938	CG18284-RA	---
1633797_at	4.9049	CG16740-RA	rhodopsin
1635405_at	4.90878	HDC05850	---
1634272_at	4.91451	CG18516-RA	---
1623530_at	4.9255	Dm.2R.14825.0	---
AFFX-Dm-O82258_at	4.92871	---	---
1641550_at	4.92987	S.CX001907	---
1633189_at	4.93212	CG13646-RA	---
1630571_at	4.94278	CG14317-RA	---
1626450_at	4.94524	Dm.3R.37177.0	---
1624869_at	4.94576	CG12511-RA	---
1640911_x_at	4.94718	HDC03105	---
1630616_at	4.95139	CG11012-RA	UDP-glycosyltransferase 37a1
1636517_at	4.95538	CG18471-RA	gprs
1632856_s_at	4.95635	CG6139-RB	Vesicular monoamine transporter
1639120_at	4.9612	CG30396-RA	Gustatory receptor 58A.1
1640402_at	4.96204	CG6696-RA	---
1639907_at	4.96411	CG11951-RA	---
1631061_at	4.97525	S.C2L000630	---
1628244_at	4.97588	Dm.3R.43564.0	---
1628879_at	4.98161	CG13223-RA	---
1630625_s_at	4.9854	HDC11543	---
1638985_at	4.98972	CG12626-RA	CG12626
1635575_at	4.98979	CG40032-RA	---
1630039_at	5.0024	CG31774-RA	friend of echinoid
1627316_at	5.00468	S.C3R001461	---
1630761_at	5.00785	CG11854-RA	---
1624249_at	5.01075	HDC17179	---
1638668_at	5.0109	HDC06179	---
1633688_at	5.01734	S.C3R000990	---
1635324_at	5.03522	HDC12197	---
1633896_at	5.03925	HDC08075	---
1640245_s_at	5.05095	HDC20116	---
1626275_at	5.0513	CG40213-RA	---
1635937_at	5.0543	CG4500-RA	--- /// ---
1627222_at	5.05565	S.CX000069	---
1629519_at	5.06115	CG11356-RA	---
1638168_at	5.0636	HDC14169	---
1637354_at	5.07016	CG8172-RA	---
1641656_at	5.07249	Dm.3R.46971.0	--- /// Ribosomal protein L36A
1625964_at	5.07597	CG31293-RA	recombination-defective
1636012_at	5.09229	CG13437-RA	--- /// --- /// --- /// GA12287
1632718_at	5.09631	HDC18159	---
1627947_at	5.09975	HDC10066	---
1639849_at	5.10217	HDC19174	---
1632619_at	5.10299	HDC05854	---
1638071_at	5.10374	HDC07405	---
1639247_at	5.11021	CG11182-RA	Putative homeodomain protein
1628876_at	5.11298	S.CX000328	---
1629219_at	5.11319	HDC07633	---
1640779_at	5.11349	CG33072-RA	---
1639531_s_at	5.11395	HDC09961	---
1635586_at	5.11474	CG14148-RA	---
1635083_at	5.1176	CG32458-RA	---
1640307_at	5.11828	CG30475-RA	---
1629308_at	5.11922	CG17192-RA	---
1631791_at	5.11998	S.C2R000009	---
1626487_at	5.126	HDC13925	---
1625209_at	5.12681	CG40392-RA	---
1625132_s_at	5.13203	RH02410_revcomp	---
1628794_at	5.13716	S.C3L001208	---
1641374_at	5.1374	S.C2R002842	---
1641520_at	5.13979	CG6149-RA	---
1626926_at	5.14927	HDC12162	---
1637021_at	5.15232	Dm.3R.36432.0	---
1631444_a_at	5.16074	CG17868-RA	Odorant receptor 35a
1641744_s_at	5.16536	HDC00804	---
1639548_s_at	5.16577	CG17704-RF	Nipped B
1634930_at	5.16658	CT35997	---
1639214_at	5.16925	S.C2R002421	---
1638648_at	5.17212	CG8160-RA	---
1625436_at	5.17299	CG7171-RA	Urate oxidase
1636143_at	5.17587	CG14720-RA	---
1626979_at	5.187	CG31208-RA	Gustatory receptor 92a
1637373_at	5.18939	HDC13340	---
1629735_s_at	5.19545	CG40264-RA	---
1623219_at	5.19935	CG30501-RA	---
1632957_s_at	5.20928	HDC09396	---
1627140_at	5.21385	CG31883-RA	---
1629294_at	5.21812	S.C3R003379	---
1638061_at	5.21903	HDC08292	---
1631086_at	5.22724	S.CX001943	---
1623213_at	5.24303	HDC07382	---
1639910_at	5.25334	S.C2L000335	---
1641695_a_at	5.25862	CG17848-RB	Olfactory receptor 46F.2
1628762_at	5.25887	HDC02244	---
AFFX-Dm-Q9SFE5_at	5.28152	---	---
1632122_at	5.28445	Dm.3R.43963.0	---
1627715_at	5.28621	Dm.X.56015.0	---
1636621_at	5.28816	HDC17467	---
1640545_at	5.31252	HDC00382	---
1622935_at	5.34413	CT31960	---
1633653_at	5.34859	CG8647-RA	CG33171
1635952_at	5.36032	CG4533-RB	lethal (2) essential for life
1628063_at	5.36663	CG14162-RA	dpr6
AFFX-Dm-M62653-1_s_at	5.38334	---	---
1625812_at	5.38526	Dm.2R.15231.0	---
1634631_at	5.38824	CG3105-RA	PAS kinase
1625246_at	5.39366	CG5927-RA	HES-related
1633978_at	5.39657	CG40085-RA	---
1633937_at	5.39887	S.C2R000193	---
1638212_at	5.40378	HDC02911	---
1625622_at	5.40815	HDC10120	---
1639501_at	5.4115	S.C2L000237	---
1629672_at	5.44595	CG17284-RA	Odorant-binding protein 93a
1641283_at	5.44842	Dm.2L.9604.0	---
1630184_at	5.45969	CG40115-RB	---
1625153_at	5.46419	CG33105-RA	p24-related-2
1636111_at	5.47491	HDC19160	---
1633971_at	5.49231	CG31036-RA	---
1639166_at	5.49544	CG10677-RA	---
1629639_at	5.49677	CG14369-RA	---
1628378_at	5.50029	HDC19177	---
1623161_at	5.51345	CG15777-RA	CG17758
1636001_at	5.52173	CG18186-RA	---
1635097_at	5.53956	HDC06503	---
1639767_at	5.54329	CG5751-RA	Transient receptor potential A1
1640866_at	5.54774	CG3349-RA	---
1624536_at	5.5605	CG30130-RA	---
1630759_at	5.5694	HDC12614	---
1628813_at	5.57364	CG31381-RA	---
1636498_at	5.57566	CG6168-RB	--- /// --- /// CG6168 /// ---
1638766_at	5.57654	HDC15895	---
1629105_at	5.5849	CG16735-RA	---
1636784_at	5.58845	CG9334-RA	serpin 3
1636319_at	5.5921	CT39094_revcomp	---
1640864_at	5.60382	S.C2R002344	---
1634610_at	5.60389	GH04518	---
1625171_at	5.60765	Dm.2L.6297.0	---
1632265_at	5.6143	HDC13423	---
1634058_at	5.61922	S.C3R002147	---
1636754_at	5.62032	S.C2R000990	---
1623077_at	5.62787	Dm.2L.2364.0	---
1628104_at	5.63015	HDC03307	---
1626467_a_at	5.64758	CG15457-RA	Odorant-binding protein 19c
1631858_at	5.65535	HDC12183	---
1627385_at	5.67124	CG10436-RA	Pheromone-binding protein-related protein 1
1626333_at	5.67496	CT32478	---
1624998_at	5.69656	HDC19722	---
1634987_at	5.69658	CG17205-RA	munin
1634580_at	5.7013	CG5680-RC	Jun kinase
1640788_at	5.71005	HDC07491	---
1639871_at	5.71351	CG6111-RA	Cardioacceleratory peptide receptor
1629562_at	5.71458	S.C3R003058	---
1637209_at	5.73662	CG11112-RB	---
1635213_at	5.73887	CG40470-RA	---
1639945_at	5.74499	S.C2R002264	---
1630478_at	5.7564	HDC07557	---
1633829_at	5.75658	HDC09254	---
1626848_at	5.76029	HDC04774	---
1632286_at	5.76612	CG15161-RA	---
1634537_at	5.76651	CG12502-RA	---
1635676_at	5.79422	Dm.3L.28481.0	---
1632127_at	5.79543	CG40189-RA	---
1635456_at	5.79732	CG31235-RA	---
1632499_at	5.80107	CG14796-RA	Mucin related 2B
1629652_at	5.80187	HDC09884	---
1627272_at	5.80681	CG30380-RA	---
1624682_at	5.81418	S.C2L000992	---
1636485_at	5.82173	CG8591-RB	CTCF
1623141_s_at	5.82859	S.C3R001121	---
1629173_at	5.83439	CG10134-RA	beat-Va
1632942_at	5.84032	CG13060-RA	---
1630479_at	5.84368	S.C3L002746	---
1631625_at	5.85032	CG15563-RA	---
1639982_at	5.86829	CG15369-RA	---
1636439_at	5.87256	CG12425-RA	CG12425
1632982_at	5.87874	CG31021-RA	---
1632382_at	5.88541	HDC14011	---
1635922_at	5.89704	HDC07816	---
1637493_at	5.90132	HDC15897	---
1630633_at	5.90258	CG13130-RA	---
1633327_at	5.90628	CG11023-RA	---
1636285_at	5.9103	HDC03719	---
1624934_at	5.91475	CG12673-RA	olf413
1627355_at	5.91608	HDC09244	---
1629102_at	5.92805	S.C2R001528	---
AFFX-Dm-NM_131175-1_at	5.94138	---	---
1637701_at	5.95298	CG30042-RA	CG30042
1630562_at	5.95872	Dm.X.50680.0	---
1637586_at	5.96148	Dm.3L.33191.0	---
1629640_at	5.96504	CG9843-RA	---
1638675_at	5.97877	CG10680-RA	---
1633663_at	5.97946	HDC03201	---
1630980_at	5.98062	CG15464-RA	---
1634532_at	5.98642	HDC17481	---
1631903_at	5.9867	CG14062-RA	---
1635698_at	5.98678	S.C3L000979	---
1631236_at	5.98803	CG17334-RA	lin-28
1625689_at	5.98862	Dm.3L.28453.0	---
1639277_at	5.99239	CG31067-RA	---
1638206_at	5.99389	CG30458-RA	---
1623192_at	5.99524	HDC12757	---
1640583_at	6.0029	Dm.3L.26220.0	---
1636522_at	6.00341	CG16850-RA	---
1629120_at	6.01214	CG32682-RA	alpha Mannosidase I
1640680_at	6.015	CG13825-RA	---
1629917_at	6.02547	HDC00628	---
1630103_at	6.03407	S.CX001768	CG15603
1624486_at	6.03459	CG12835-RA	---
1625890_at	6.04539	CG14479-RA	---
1638918_at	6.05512	HDC16478	---
1631079_at	6.06118	S.C3R000349	---
1638595_at	6.09199	CG31316-RA	---
1634416_x_at	6.09255	HDC20458	---
1622918_at	6.10206	CT32533	---
1627810_at	6.11137	HDC08747	---
1639687_at	6.11725	CG32254-RA	---
1629025_at	6.11857	HDC03016	reduced ocelli
1629929_at	6.13041	HDC14629	---
1629142_at	6.13055	CG9652-RA	dopamine D1 receptor
1631082_at	6.1307	CG10851-RF	Serine/arginine rich protein 55
1638470_at	6.13785	AM01181	---
1637694_at	6.14754	S.C2R000001	---
1627477_at	6.15502	HDC12400	---
AFFX-Dm-Q9XFS8_at	6.16111	---	---
1636017_at	6.16334	Dm.3R.36311.0	---
AFFX-r2-TagJ-5_at	6.16756	---	---
AFFX-r2-TagQ-5_at	6.16897	---	---
1640994_at	6.18231	HDC12541	---
1624596_at	6.18377	CG31463-RA	---
1635323_at	6.19664	Dm.2R.14235.0	---
1632230_at	6.20306	HDC03218	---
1639953_at	6.2317	CG10901-RB	oskar
1631068_a_at	6.23326	CG2861-RB	---
1635379_at	6.24691	CG31300-RA	---
1629490_at	6.25187	S.C3R001615	---
1632137_at	6.26376	HDC14877	---
1627994_at	6.26741	CG33296-RA	---
1639007_at	6.27531	Dm.X.51863.0	---
1639172_at	6.281	HDC17458	---
1625805_at	6.28143	Dm.X.58492.0	---
1635697_at	6.28772	HDC05820	---
1623409_at	6.29453	HDC11514	---
1632321_a_at	6.30055	CG7476-RB	Mth-like 7
1638934_at	6.30272	S.C2L002684	---
1626043_at	6.30309	HDC19522	---
1626041_at	6.30345	CG33453-RA	---
1641739_at	6.31167	CG17681-RB	---
1631726_at	6.31517	CG31190-RA	CG31190
1639841_at	6.32135	CG32779-RA	--- /// ---
1630195_at	6.32173	CG12754-RA	Odorant receptor 42b
1633600_at	6.32519	HDC02384	---
1626771_at	6.32567	CG32680-RB	Sprint
1630832_at	6.32778	HDC11347	---
AFFX-Dm-Q9SD33_at	6.32868	---	---
1624107_at	6.33772	HDC02648	---
1630541_at	6.35084	HDC14495	---
1634790_at	6.36008	HDC14581	---
1627951_at	6.36723	CG33289-RA	---
1624661_at	6.38902	S.CX001637	---
1637003_at	6.39141	CG6927-RA	---
1623829_at	6.39651	Dm.3R.38689.0	---
1627324_at	6.39809	CG12052-RH	longitudinals lacking
1624493_at	6.40483	Dm.X.50771.0	---
AFFX-Dm-J01636-4_at	6.40735	---	---
1639261_at	6.41105	HDC14109	---
1641425_at	6.41176	S.C3R002323	---
1624453_at	6.4136	S.C2L002550	---
1626447_at	6.42406	CG10508-RC	---
1631178_at	6.43212	HDC03230	---
1636487_at	6.44054	CG7079-RA	---
1633235_at	6.4561	HDC10381	---
1631538_at	6.46374	HDC08545	---
1641517_at	6.47794	S.C2L002203	---
1638139_at	6.4791	CG31664-RA	---
1629364_at	6.4833	S.C3L000683	---
1622967_at	6.493	S.C3L002813	---
1641585_at	6.4941	CG5768-RB	---
1631329_at	6.49694	S.CX002037	---
1641094_at	6.50785	S.C2R001402	---
1639594_at	6.51036	CG40485-RB	---
1629063_at	6.53787	CG32025-RA	---
1630383_at	6.54654	S.C2R000561	---
1626225_at	6.56636	HDC17206	---
1625899_at	6.56774	CG7527-RA	---
1632388_at	6.57966	CG4787-RA	CG12425
1633585_s_at	6.58075	CT34159	---
1635415_at	6.59706	CG40412-RB	---
1625398_at	6.62369	CG13997-RA	CG13997
1638435_at	6.62526	S.C2R000315	---
1623410_at	6.63268	CT11695	Peroxidase
1627675_at	6.65601	Dm.X.51764.0	---
1634745_at	6.6643	S.CX002319	---
1639170_at	6.67479	CG6730-RA	Cyp4d21
1629371_at	6.6778	CG11801-RA	CG11801
1626548_s_at	6.68216	HDC11776	---
1633151_at	6.6862	HDC20229	---
1623780_at	6.68943	CT38459	---
1639578_s_at	6.70118	HDC08321	---
1641045_at	6.70413	CG1169-RA	Osiris
1640201_at	6.70718	CG10233-RA	CG10233
1636390_at	6.7197	CG14568-RA	---
1634915_at	6.74746	HDC06015	---
1623014_at	6.75204	CG18537-RA	---
1641173_at	6.76	HDC20082	---
1630927_x_at	6.76585	CT11695	Peroxidase
1636524_at	6.77421	Dm.3R.36561.0	--- /// mitochondrial ribosomal protein S10
1629679_at	6.788	Dm.2L.9641.0	---
1639796_at	6.78866	HDC02664	---
1639225_at	6.78924	CG13711-RA	---
1634024_at	6.82519	HDC06208	---
1627604_at	6.86199	CG12441-RB	---
1628401_at	6.8637	CG31952-RA	---
1626922_at	6.87557	CG31876-RA	CG31876
1635565_at	6.88252	CG32060-RA	---
1639210_at	6.88492	CG4015-RA	Follicle cell protein 3C
1635006_at	6.88532	CG7077-RA	--- /// --- /// --- /// ---
1636761_at	6.89463	HDC16008	---
1629544_at	6.90097	LD43581	---
1639730_at	6.90566	HDC05792	---
1629436_at	6.90607	HDC17592	---
1624046_at	6.90885	HDC08810	---
1641536_at	6.91347	Dm.2R.20591.0	---
1626243_at	6.91669	CG11626-RA	---
1628176_at	6.92372	HDC09233	---
1633610_at	6.97082	CG12419-RA	---
1637647_at	6.97416	CG31148-RA	---
1627560_at	6.97651	CG31308-RA	---
1632493_at	6.97896	HDC06629	---
1636395_at	6.99694	CG9468-RA	---
1623526_at	7.0183	CG32511-RA	---
1626229_at	7.03088	S.C3L000827	---
1640613_at	7.03586	S.C3R000104	---
1635091_at	7.0529	HDC08173	---
1639580_at	7.05613	S.C3R001576	---
1624723_at	7.07268	HDC09872	---
1640664_at	7.07477	CG31711-RA	---
1625664_at	7.07636	CG14059-RA	---
1624292_a_at	7.08476	CG9024-RA	Accessory gland-specific peptide 26Ab
1635574_at	7.10045	CG33347-RA	---
1638366_at	7.12444	HDC20114	---
1639155_at	7.12466	S.CX001700	---
1629689_at	7.14788	CG14673-RA	---
1634210_at	7.16952	CG15649-RA	---
1625182_at	7.17598	S.C2L002322	---
1638479_at	7.17683	HDC04210	---
1634202_at	7.1936	S.CX000543	---
1640706_at	7.19415	HDC15793	---
1629482_at	7.21282	CG40001-RA	---
1625077_at	7.22053	CG30265-RA	---
1623051_at	7.23962	CG18125-RA	---
1624832_s_at	7.25194	S.C2L000237	---
1640727_at	7.27251	HDC09390	---
1624112_at	7.28229	S.C2R000106	---
1630869_at	7.29709	HDC14592	---
1626532_at	7.31671	CG40409-RA	---
1631511_at	7.32374	CG3506-RA	---
1623005_at	7.32748	S.C3R001125	---
AFFX-Dm-Q9LK88_at	7.33666	---	---
1629052_at	7.34339	HDC13492	---
1623217_at	7.3521	CG8743-RA	---
1629261_at	7.35848	CG10837-RE	Eukaryotic initiation factor 4B
1637318_at	7.36455	S.C2L002609	---
1640634_at	7.36711	CG31081-RA	CG31081
1626705_at	7.36867	CG14063-RA	---
1624784_at	7.37028	S.C3R002216	---
1639104_at	7.38003	S.CX000781	---
1635543_at	7.38573	CG13596-RA	---
1628301_at	7.39744	CG32159-RB	---
1631446_at	7.40349	CG10531-RA	CG10531
1632013_s_at	7.40603	CG40390-RA	---
1635045_at	7.40943	CG6271-RA	---
1624716_at	7.41205	Dm.3R.40107.0	---
1633309_at	7.42453	CG40374-RA	---
1634355_at	7.44385	CG17404-RA	---
1630379_s_at	7.4511	S.C3R003163	---
1626281_at	7.45361	HDC15302	---
1636250_at	7.46452	CT35718	---
1633140_at	7.46503	S.C3L002300	---
1635812_at	7.46938	CG16965-RA	---
1633307_at	7.47458	CG13720-RA	---
1641482_at	7.4759	HDC07680	---
1637885_at	7.47815	Dm.3R.47038.0	---
1637245_at	7.49525	CG15729-RA	---
1624002_a_at	7.49588	CG31291-RB	---
1632353_at	7.4981	CG7884-RA	---
1623406_at	7.49847	HDC15816	---
1628205_at	7.50769	HDC11057	---
1640270_at	7.51303	CG9492-RA	---
1631851_at	7.52094	CG12852-RA	CG12425
1630010_a_at	7.52407	CG17077-RB	pointed
1632768_at	7.53088	CG13002-RA	---
1624964_at	7.55839	CG17105-RA	---
1623120_at	7.56765	Dm.2L.1261.0	---
1635829_s_at	7.56955	Transposon.53	---
1630446_at	7.58833	Dm.2R.15578.0	---
1637779_at	7.5994	CG17341-RA	---
1624066_at	7.60866	HDC13904	---
1628684_at	7.61003	CG12806-RA	tipE homolog 1
1634833_at	7.62409	CG31264-RA	Poly-glutamine tract binding protein 1
1634360_at	7.62833	HDC11022	---
1635748_at	7.62985	CG15322-RA	---
1626529_at	7.65978	CG12977-RA	CG12976
AFFX-Dm-M15077-1_s_at	7.6625	---	---
1636908_s_at	7.70139	S.C3L001715	---
1636370_at	7.71648	S.C3L002314	---
1625547_at	7.72644	S.CX001535	---
1623211_at	7.72797	CG17234-RA	---
1636083_at	7.73076	HDC14351	---
1626181_at	7.75912	CG1969-RC	---
1635391_at	7.76423	S.C2R002571	---
1629494_s_at	7.77731	GM07702	---
1638957_at	7.7884	Dm.2L.3160.0	---
1638223_at	7.79566	CG13361-RA	---
1638347_at	7.79939	S.C2L002405	---
1638450_at	7.80151	Dm.2L.3951.0	---
1623821_at	7.81049	CG12011-RA	---
1623105_at	7.81245	CG18672-RA	---
1627766_at	7.83964	CG40245-RA	--- /// WD40 Y
1635685_at	7.84308	S.C2L002409	---
1624840_at	7.84373	CG17797-RA	accessory gland protein
1623369_at	7.85419	CG31796-RA	---
1635534_at	7.86834	HDC16120	---
1635837_at	7.88672	CG40203-RA	---
1626348_at	7.88743	Dm.X.54648.0	---
1630259_at	7.89861	CG31422-RA	---
1635823_at	7.90429	HDC12431	---
1627932_at	7.91104	CG10293-RB	struthio
1631103_at	7.91693	S.C2R000074	---
1633786_at	7.91836	HDC10830	---
1628273_at	7.91964	HDC13976	---
1629728_s_at	7.92118	S.C3R001194	---
1630193_at	7.92557	CG11339-RA	CG11339
1633156_at	7.9879	CG31537-RA	canoe
1632905_at	7.99356	S.C3L000476	---
1624811_at	8.00879	S.C2L001538	---
1631008_at	8.01431	S.CX001647	---
1641538_at	8.02377	CG30017-RA	---
1641271_at	8.02551	CG12796-RA	---
1628653_at	8.04355	CG31238-RA	---
1629816_at	8.04494	S.CX001577	---
1626632_at	8.04823	S.CX000791	---
1623129_at	8.09109	HDC08399	---
1630082_at	8.10717	Dm.X.53725.0	---
AFFX-Dm-Q9SH12_at	8.122	---	---
1626878_at	8.13881	CG13811-RA	---
1633165_at	8.15218	CG17275-RA	CG17274
1624133_at	8.16051	HDC08758	---
1639919_at	8.17572	Dm.3L.22538.0	---
1629998_at	8.17763	HDC05705	---
1633395_at	8.17764	HDC13416	---
1636696_at	8.18479	CG32804-RA	---
1636891_at	8.21535	HDC07860	---
1628457_at	8.24296	S.C2L001479	---
1627370_at	8.24968	CG7835-RA	minibrain
1638423_at	8.25545	Dm.3L.25662.0	---
1626118_at	8.2578	Dm.3L.24668.0	---
1634441_at	8.26373	S.C3L000509	---
1622927_at	8.26599	CG8642-RA	Fibrinogen-related protein
1634006_s_at	8.27059	CG8322-RA	ATP citrate lyase
1635672_at	8.27082	CG4187-RA	CG32637
1627918_at	8.30791	CG15776-RA	CG17758
1629495_at	8.31489	HDC16228	---
1639865_at	8.3662	S.C3L000181	---
1637046_at	8.36815	CG8799-RA	Hsp related
1625523_at	8.37848	CG1132-RA	forkhead domain 64A
1628577_at	8.40926	HDC12872	---
1641497_at	8.41078	CT33913	---
1638357_at	8.41683	HDC13782	---
1628739_at	8.41814	CG6119-RA	Vesicular monoamine transporter
1628702_at	8.44319	CG32580-RA	Mucin 14A
1635192_at	8.47962	CG11502-RA	seven-up
1639708_at	8.48243	HDC15025	---
1632092_at	8.49083	S.C2R002093	---
1635906_at	8.49798	CT39732	---
1637500_at	8.51329	S.C3L001139	---
1624346_at	8.54311	HDC16753	---
1639364_at	8.55907	CG8579-RA	Jonah 43E
1641086_at	8.56514	S.CX001569	dpr8
1640420_at	8.5877	HDC14142	---
1625355_at	8.59084	Dm.3R.48029.0	---
1626149_at	8.59709	CG14341-RA	---
1634379_a_at	8.6058	CG14307-RA	fruitless
1630425_at	8.61189	CG14166-RA	CG14165
1625327_at	8.64901	HDC01521	---
1639325_at	8.6667	HDC00471	---
1633742_at	8.71792	CG40164-RA	---
1632005_at	8.75932	S.C2L002553	---
1637277_at	8.80797	CG6069-RA	CG6069
1623803_at	8.84144	HDC18303	---
1633977_at	8.88095	HDC01070	---
1626551_at	8.94766	HDC18417	---
1635877_at	8.97781	S.C3L002610	---
1632697_at	8.99248	S.C2L002325	---
1641524_at	8.99866	CR_tc_RE21847	---
1635146_at	8.99916	HDC14090	---
1637026_at	9.00158	HDC12161	---
1623269_at	9.00307	S.C2R000013	---
1623329_at	9.00957	CG14500-RA	---
1635641_at	9.02771	HDC12410	---
1637293_at	9.04261	CG17707-RA	---
1630564_at	9.09746	CT34340	---
1623808_s_at	9.11975	S.C3R003161	---
1624217_at	9.14523	HDC11537	---
1641001_at	9.15227	CG7577-RA	pickpocket 20
1640519_at	9.15364	S.C2L001210	---
1623674_at	9.1853	HDC00897	---
1633571_at	9.20592	HDC06017	---
1641140_at	9.2879	S.C3L002203	---
1631450_at	9.28909	CG14860-RA	---
1626069_at	9.29195	Dm.2R.19251.0	---
1631823_at	9.32369	CG8181-RA	CG11824
1636829_at	9.32729	CG31902-RA	Serpin 28Da
1630197_at	9.41607	S.C3L002202	---
1631352_at	9.50383	HDC19855	---
1641404_at	9.58093	HDC13999	---
1634308_at	9.58264	Dm.X.54197.0	---
1629914_at	9.58356	CG14328-RA	---
1633258_at	9.58673	HDC13888	---
1627531_s_at	9.58895	HDC15403	---
1635001_at	9.59957	CG9727-RA	---
1625037_at	9.65974	S.C2L000377	---
1633223_at	9.67104	Dm.3R.46648.0	---
1641612_at	9.68018	Dm.2L.5569.0	---
1637842_at	9.69103	CG14531-RA	CG14531
1633917_at	9.69567	Dm.3L.30602.0	---
1632817_at	9.74502	CG31629-RA	CG13783
1626897_at	9.76195	CG14723-RA	Histamine-gated chloride channel subunit 1
1628501_at	9.78578	HDC16923	---
1631692_at	9.79722	CG16798-RA	---
1638063_at	9.79846	CG3950-RA	CG3950
1624276_at	9.80075	LD48030	---
1626876_x_at	9.80256	CG40119-RA	---
1641044_at	9.80741	CG4342-RA	munin
1623942_at	9.81645	CG6974-RA	---
1635606_at	9.83027	CG9019-RA	dissatisfaction
1638812_at	9.84885	CG11501-RA	---
1632120_at	9.85817	CG15533-RA	---
1631679_x_at	9.87227	CT33175	---
1626030_at	9.97093	S.CX001670	---
1628195_at	9.97451	HDC02924	---
1626703_at	9.99884	CT34485	---
1641467_at	10.1121	CT11930	---
1626424_at	10.1687	HDC19720	---
1636832_a_at	10.2061	CG40188-RC	---
1629058_a_at	10.2145	CG9033-RB	Tetraspanin 47F
1638231_at	10.2606	CG4393-RA	---
1633802_at	10.3846	CG12650-RB	---
1638386_at	10.437	CG2655-RA	Helix loop helix protein 3B
1632445_at	10.4831	S.CX001645	---
1633279_s_at	10.6292	S.C2L001936	---
1629573_at	10.6579	CG11676-RA	CG12802
1631842_at	10.6595	S.C2L001774	---
1640623_at	10.6777	CG9820-RA	Olfactory receptor 59D.1
1623304_at	10.6897	CG9107-RA	---
1635212_at	10.7483	CG40176-RA	---
1625118_at	10.7739	CG32033-RA	---
1640166_at	10.7915	HDC03292	---
1632890_at	10.794	CG8991-RA	Sine oculis-binding protein
1635868_at	10.7971	CG6295-RA	---
1631147_at	10.8053	CG14692-RA	---
1627752_s_at	10.8152	CG10706-RA	small conductance calcium-activated potassium channel
1630420_x_at	10.8277	Transposon.69	---
1641667_at	10.8489	HDC16060	---
1640708_at	10.9611	HDC20494	---
1641085_at	11.051	HDC14627	---
1639491_at	11.1588	CG15676-RA	---
1630367_at	11.1916	HDC09403	---
1639813_at	11.2469	CG11008-RA	CG11008
1627474_at	11.2774	Dm.2R.20573.0	---
1626866_at	11.3017	CT34017	CG14378
1632944_at	11.3153	CG31488-RA	---
1641528_at	11.3401	HDC14579	---
1629263_at	11.359	CG13699-RA	---
1637974_at	11.3874	CG31246-RA	---
1625576_at	11.4145	S.C2R000888	---
1640018_at	11.4555	CG15326-RA	CG15326
AFFX-Dm-Q9SX37_at	11.5033	---	---
1638631_at	11.5667	HDC14962	---
1623886_at	11.5687	HDC08321	---
1629094_at	11.5726	Dm.2R.16187.0	---
1629513_at	11.5867	Dm.2R.14741.0	---
1633393_at	11.6026	CG6499-RA	---
1640013_at	11.6111	CT29252	---
1635043_at	11.6455	CG14964-RA	---
1624449_at	11.677	CT35683	CG11339
1641220_at	11.6793	CG30165-RA	prominin
1633863_at	11.7344	S.C3R003559	---
1636472_at	11.8023	CG6269-RA	Paired HomeoDomain 1
1634141_a_at	11.8122	CG40411-RD	poly(ADP-ribose) polymerase
1632037_at	11.8502	HDC02656	---
1631895_s_at	11.8502	Transposon.56	---
1630744_at	11.9381	HDC00423	---
1623774_at	12.0455	Dm.2R.11243.0	---
1632563_at	12.1591	HDC16608	---
1627016_at	12.2505	CR_tc_LD16711	---
1638136_at	12.3102	CG15765-RA	---
1624174_at	12.3342	Dm.2R.15683.0	---
1638437_at	12.3433	CG14638-RA	---
1636746_at	12.371	CG13826-RA	---
1629076_at	12.412	CG40461-RA	---
1624804_at	12.4154	HDC19652	---
1628322_at	12.4221	CG6157-RA	Apodystrophin
1638557_at	12.4786	CG32637-RA	CG32637
1629512_at	12.5011	HDC11652	---
1624777_at	12.522	CG11113-RA	---
AFFX-Dm-AF168390_at	12.539	---	---
1628173_at	12.5495	CG17189-RA	---
1636462_at	12.5697	HDC14369	---
1627391_s_at	12.6272	HDC07110	---
1640447_at	12.6828	HDC15592	---
1641447_s_at	12.6993	S.C2R002148	---
1628310_at	12.7138	HDC20208	---
1628975_at	12.7342	HDC15595	---
1638925_at	12.7727	HDC15672	---
1639601_s_at	12.7764	HDC13415	---
1629351_at	12.7935	HDC07564	---
1631159_at	12.7979	HDC15882	---
1628575_at	12.829	HDC19711	---
1641561_at	12.8861	HDC16871	---
1632486_at	12.9618	Dm.X.54730.0	---
1631284_at	12.972	S.CX000354	---
1641154_at	13.0547	CG15666-RA	---
1632351_at	13.1343	CG15573-RB	FEMCOAT
1629179_at	13.2016	CG9465-RA	---
1627213_at	13.2526	S.C3L002215	---
1640544_a_at	13.2946	CG11112-RA	---
1633655_at	13.3095	Dm.X.54893.0	---
1634651_at	13.4523	HDC06801	Acp53C14c
1627960_at	13.4731	HDC15815	---
1636070_at	13.604	HDC02636	---
1634515_at	13.6218	CG8093-RA	---
1629993_at	13.7183	CG40232-RA	---
1640238_at	13.7337	S.CX000646	---
1634368_at	13.7798	CG40268-RA	---
1632511_at	13.8158	CG12862-RA	---
1625553_at	13.8363	Dm.2L.9034.0	---
1626479_at	13.8499	CG13790-RA	Rapgap1
1635896_at	14.023	S.C3R001883	---
1635511_at	14.0822	HDC10996	---
1625347_at	14.1185	CG14829-RA	---
1634803_at	14.1865	Dm.3R.47169.0	---
1626034_at	14.2693	HDC05839	---
1631802_at	14.453	HDC10350	---
1631882_at	14.4554	CG10264-RA	---
1628939_at	14.4937	HDC05090	---
1635132_at	14.5427	CG4580-RA	---
1627750_at	14.5569	CG15184-RA	---
1626329_at	14.5791	CG31351-RA	CG18554
1625015_at	14.6623	CG32853-RB	Mth-like 12
1640292_at	14.6866	S.C2R000098	---
1635612_at	14.7436	HDC15194	---
1626201_at	14.8432	CG31091-RA	---
1633414_at	14.935	CG4328-RA	---
1631811_at	14.9485	Dm.3R.47416.0	---
1633155_at	15.0359	HDC09028	---
1623391_at	15.1847	CG1641-RA	sisterless A
1632357_x_at	15.1997	CG40164-RB	---
1636839_a_at	15.2497	CG17871-RC	Odorant receptor 71a
1623183_at	15.3668	HDC18205	---
1627125_at	15.6617	CG31748-RA	Gustatory receptor 36c
1631956_at	15.7884	Dm.2L.9560.0	---
1628880_at	15.8171	CG6544-RD	fau
1631713_x_at	15.941	Transposon.31	---
1622951_at	16.2535	S.C3L002005	---
1633495_at	16.4442	HDC18327	---
1637844_at	16.5388	CG11584-RB	---
1634240_at	16.7587	CG5107-RA	---
1640812_at	16.7983	CG11735-RA	Odorant receptor 85b
1633552_at	16.8156	HDC02524	---
1633065_at	16.8927	CG1567-RA	C901
1633640_at	17.1887	S.C2L000448	---
1638391_at	17.641	S.C2L002295	---
1636420_at	17.8504	CG16826-RA	---
1640378_s_at	18.1354	S.CX001958	---
1629594_s_at	18.2675	Dm.3L.28476.0	---
1629450_at	18.3599	CG14453-RA	---
1628538_at	18.5676	CG15867-RA	CG15867
1628374_at	18.6139	CG31662-RA	Gustatory receptor 22a
1623223_at	18.6311	GH25761	---
1623300_at	18.709	CG18586-RA	--- /// ---
1623163_at	18.9356	CG15354-RA	---
1623153_s_at	19.0779	S.C3R003303	---
1629244_at	19.1627	S.C2L002434	---
1636678_at	19.2941	CG14343-RA	CG14343
1629143_at	19.4598	CG31563-RA	---
1626480_s_at	19.4682	HDC10249	---
1623764_at	19.6257	CG11742-RA	Odorant receptor 85d
1638019_at	19.6309	S.C2R002823	---
1635167_at	19.7749	HDC02131	---
1624092_at	19.8506	CG31039-RA	Jonah 99C Alpha
1637005_at	20.1374	HDC08264	---
1627231_at	20.2414	CG40342-RA	---
1638926_at	20.2847	HDC18883	---
1633255_at	20.3295	CG33325-RA	---
1630116_at	20.5369	CG13446-RA	comm3
1636115_at	21.4277	HDC08783	---
1640381_at	21.6983	S.C2R001166	---
1627547_at	21.7943	S.C2L002273	---
1641395_at	21.8337	S.C3R000888	---
1630655_at	21.883	CG33159-RA	---
1632823_at	22.0612	CG17788-RA	CG15926
1636665_at	22.1279	Dm.2L.623.0	---
1626660_at	23.4327	CG15024-RA	--- /// pigment cell dehydrogenase reductase
1624621_at	24.2051	S.C2L002003	---
1629668_at	24.2869	CG32586-RA	---
1639964_at	24.8238	Dm.3R.43670.0	---
1638867_at	25.0379	CG16800-RA	---
1635490_at	25.2766	S.CX000704	---
1625375_at	25.6995	CG32201-RA	---
1637644_at	26.0826	CG13813-RA	---
1635169_at	26.5263	S.C3R002494	---
1624047_at	26.7577	CG31078-RA	---
1638572_s_at	29.5255	HDC03634	---
1634323_at	31.7052	CG17191-RA	---
1622958_at	31.7251	CG30288-RA	---
1639412_at	34.0265	CG13652-RA	---
1635229_at	34.3718	CG32072-RA	CG32072
1627986_s_at	37.4315	CG8577-RA	PGRP-SC1a /// PGRP-SC1b
1623601_at	40.0174	CG8221-RA	amyrel
1630322_at	52.6561	CG6193-RA	Epithelial Adenomatous Polyposis Coli
1639374_s_at	72.9699	CG18730-RA	Amylase /// Amylase
1637357_at	106.062	CG9463-RA	---
1636343_at	162.512	CG6283-RA	---
1623027_s_at	215.987	CG6277-RA	--- /// ---
